# Supplementary material for: Inference by Exclusion in Goffin Cockatoos (Cacatua goffini)
Source: PLoS One. 2015 Aug 5;10(8):e0134894. doi: 10.1371/journal.pone.0134894 (PMC4526371; doi:10.1371/journal.pone.0134894)
Supplement: S1 Table — (XLSX) [file pone.0134894.s001.xlsx]

## Sheet: Baseline performance
Species	Individual	Session	Trial	S+ side	Condition	Correct first choices
Goffin	Doolittle	1	1	Right	Baseline	0
Goffin	Doolittle	1	2	Left	Baseline	1
Goffin	Doolittle	1	3	Left	Baseline	1
Goffin	Doolittle	1	4	Left	Baseline	1
Goffin	Doolittle	1	5	Left	Baseline	1
Goffin	Doolittle	1	6	Right	Baseline	0
Goffin	Doolittle	1	7	Left	Baseline	1
Goffin	Doolittle	1	8	Right	Novelty Test	0
Goffin	Doolittle	1	9	Right	Baseline	0
Goffin	Doolittle	1	10	Left	Baseline	0
Goffin	Doolittle	1	11	Right	Baseline	0
Goffin	Doolittle	1	12	Right	Baseline	0
Goffin	Doolittle	1	13	Left	Baseline	0
Goffin	Doolittle	1	14	Right	Baseline	0
Goffin	Doolittle	1	15	Left	Baseline	1
Goffin	Doolittle	1	16	Right	Baseline	0
Goffin	Doolittle	1	17	Left	Novelty Test	0
Goffin	Doolittle	1	18	Left	Baseline	0
Goffin	Doolittle	1	19	Left	Baseline	0
Goffin	Doolittle	1	20	Left	Baseline	0
Goffin	Doolittle	2	1	Left	Baseline	1
Goffin	Doolittle	2	2	Right	Baseline	0
Goffin	Doolittle	2	3	Left	Baseline	1
Goffin	Doolittle	2	4	Right	Baseline	0
Goffin	Doolittle	2	5	Right	Novelty Test	0
Goffin	Doolittle	2	6	Left	Baseline	1
Goffin	Doolittle	2	7	Left	Baseline	1
Goffin	Doolittle	2	8	Left	Baseline	0
Goffin	Doolittle	2	9	Left	Baseline	1
Goffin	Doolittle	2	10	Left	Baseline	1
Goffin	Doolittle	2	11	Right	Baseline	0
Goffin	Doolittle	2	12	Right	Baseline	0
Goffin	Doolittle	2	13	Right	Baseline	1
Goffin	Doolittle	2	14	Right	Baseline	1
Goffin	Doolittle	2	15	Right	Baseline	1
Goffin	Doolittle	2	16	Right	Baseline	0
Goffin	Doolittle	2	17	Right	Novelty Test	0
Goffin	Doolittle	2	18	Right	Baseline	1
Goffin	Doolittle	2	19	Right	Baseline	1
Goffin	Doolittle	2	20	Right	Baseline	1
Goffin	Doolittle	3	1	Right	Baseline	1
Goffin	Doolittle	3	2	Right	Baseline	1
Goffin	Doolittle	3	3	Right	Baseline	1
Goffin	Doolittle	3	4	Right	Baseline	1
Goffin	Doolittle	3	5	Right	Novelty Test	1
Goffin	Doolittle	3	6	Left	Baseline	0
Goffin	Doolittle	3	7	Right	Baseline	1
Goffin	Doolittle	3	8	Left	Baseline	0
Goffin	Doolittle	3	9	Right	Baseline	1
Goffin	Doolittle	3	10	Left	Baseline	0
Goffin	Doolittle	3	11	Left	Baseline	1
Goffin	Doolittle	3	12	Left	Baseline	0
Goffin	Doolittle	3	13	Left	Baseline	1
Goffin	Doolittle	3	14	Right	Baseline	1
Goffin	Doolittle	3	15	Right	Baseline	1
Goffin	Doolittle	3	16	Left	Novelty Test	1
Goffin	Doolittle	3	17	Right	Baseline	1
Goffin	Doolittle	3	18	Right	Baseline	0
Goffin	Doolittle	3	19	Left	Baseline	0
Goffin	Doolittle	3	20	Right	Baseline	1
Goffin	Doolittle	4	1	Right	Baseline	1
Goffin	Doolittle	4	2	Right	Baseline	1
Goffin	Doolittle	4	3	Right	Baseline	1
Goffin	Doolittle	4	4	Left	Baseline	0
Goffin	Doolittle	4	5	Right	Baseline	1
Goffin	Doolittle	4	6	Left	Novelty Test	0
Goffin	Doolittle	4	7	Right	Baseline	1
Goffin	Doolittle	4	8	Left	Baseline	0
Goffin	Doolittle	4	9	Left	Baseline	1
Goffin	Doolittle	4	10	Left	Baseline	0
Goffin	Doolittle	4	11	Left	Baseline	1
Goffin	Doolittle	4	12	Right	Baseline	0
Goffin	Doolittle	4	13	Right	Baseline	1
Goffin	Doolittle	4	14	Right	Baseline	1
Goffin	Doolittle	4	15	Left	Baseline	1
Goffin	Doolittle	4	16	Left	Baseline	1
Goffin	Doolittle	4	17	Right	Novelty Test	1
Goffin	Doolittle	4	18	Left	Baseline	1
Goffin	Doolittle	4	19	Left	Baseline	1
Goffin	Doolittle	4	20	Left	Baseline	0
Goffin	Doolittle	5	1	Right	Baseline	1
Goffin	Doolittle	5	2	Right	Baseline	0
Goffin	Doolittle	5	3	Right	Baseline	1
Goffin	Doolittle	5	4	Left	Baseline	1
Goffin	Doolittle	5	5	Left	Baseline	1
Goffin	Doolittle	5	6	Right	Novelty Test	1
Goffin	Doolittle	5	7	Right	Baseline	1
Goffin	Doolittle	5	8	Left	Baseline	1
Goffin	Doolittle	5	9	Left	Baseline	1
Goffin	Doolittle	5	10	Left	Baseline	1
Goffin	Doolittle	5	11	Left	Baseline	1
Goffin	Doolittle	5	12	Right	Baseline	1
Goffin	Doolittle	5	13	Left	Novelty Test	1
Goffin	Doolittle	5	14	Left	Baseline	1
Goffin	Doolittle	5	15	Right	Baseline	1
Goffin	Doolittle	5	16	Left	Baseline	1
Goffin	Doolittle	5	17	Left	Baseline	0
Goffin	Doolittle	5	18	Right	Baseline	1
Goffin	Doolittle	5	19	Right	Baseline	1
Goffin	Doolittle	5	20	Left	Baseline	1
Goffin	Doolittle	6	1	Left	Baseline	1
Goffin	Doolittle	6	2	Left	Baseline	1
Goffin	Doolittle	6	3	Left	Baseline	1
Goffin	Doolittle	6	4	Left	Novelty Test	1
Goffin	Doolittle	6	5	Left	Baseline	1
Goffin	Doolittle	6	6	Right	Baseline	1
Goffin	Doolittle	6	7	Left	Baseline	1
Goffin	Doolittle	6	8	Right	Baseline	1
Goffin	Doolittle	6	9	Left	Baseline	1
Goffin	Doolittle	6	10	Right	Baseline	1
Goffin	Doolittle	6	11	Right	Baseline	1
Goffin	Doolittle	6	12	Right	Baseline	1
Goffin	Doolittle	6	13	Left	Baseline	1
Goffin	Doolittle	6	14	Right	Baseline	1
Goffin	Doolittle	6	15	Left	Novelty Test	1
Goffin	Doolittle	6	16	Left	Baseline	1
Goffin	Doolittle	6	17	Left	Baseline	1
Goffin	Doolittle	6	18	Left	Baseline	1
Goffin	Doolittle	6	19	Right	Baseline	1
Goffin	Doolittle	6	20	Right	Baseline	1
Goffin	Figaro	1	1	Right	Baseline	0
Goffin	Figaro	1	2	Right	Baseline	1
Goffin	Figaro	1	3	Right	Baseline	1
Goffin	Figaro	1	4	Left	Baseline	0
Goffin	Figaro	1	5	Right	Baseline	1
Goffin	Figaro	1	6	Left	Novelty Test	1
Goffin	Figaro	1	7	Left	Baseline	1
Goffin	Figaro	1	8	Right	Baseline	0
Goffin	Figaro	1	9	Left	Baseline	0
Goffin	Figaro	1	10	Right	Baseline	1
Goffin	Figaro	1	11	Right	Baseline	1
Goffin	Figaro	1	12	Right	Baseline	1
Goffin	Figaro	1	13	Right	Novelty Test	1
Goffin	Figaro	1	14	Left	Baseline	1
Goffin	Figaro	1	15	Left	Baseline	1
Goffin	Figaro	1	16	Right	Baseline	0
Goffin	Figaro	1	17	Right	Baseline	1
Goffin	Figaro	1	18	Right	Baseline	1
Goffin	Figaro	1	19	Left	Baseline	0
Goffin	Figaro	1	20	Left	Baseline	1
Goffin	Figaro	2	1	Right	Baseline	0
Goffin	Figaro	2	2	Left	Baseline	1
Goffin	Figaro	2	3	Left	Baseline	0
Goffin	Figaro	2	4	Left	Baseline	1
Goffin	Figaro	2	5	Left	Baseline	1
Goffin	Figaro	2	6	Right	Baseline	0
Goffin	Figaro	2	7	Left	Novelty Test	1
Goffin	Figaro	2	8	Right	Baseline	0
Goffin	Figaro	2	9	Right	Baseline	0
Goffin	Figaro	2	10	Left	Baseline	1
Goffin	Figaro	2	11	Right	Baseline	1
Goffin	Figaro	2	12	Left	Baseline	0
Goffin	Figaro	2	13	Left	Baseline	1
Goffin	Figaro	2	14	Right	Baseline	1
Goffin	Figaro	2	15	Left	Novelty Test	1
Goffin	Figaro	2	16	Left	Baseline	1
Goffin	Figaro	2	17	Right	Baseline	0
Goffin	Figaro	2	18	Right	Baseline	1
Goffin	Figaro	2	19	Left	Baseline	1
Goffin	Figaro	2	20	Left	Baseline	0
Goffin	Figaro	3	1	Right	Baseline	1
Goffin	Figaro	3	2	Left	Baseline	1
Goffin	Figaro	3	3	Right	Baseline	0
Goffin	Figaro	3	4	Right	Novelty Test	0
Goffin	Figaro	3	5	Left	Baseline	1
Goffin	Figaro	3	6	Right	Baseline	0
Goffin	Figaro	3	7	Right	Baseline	1
Goffin	Figaro	3	8	Right	Baseline	0
Goffin	Figaro	3	9	Left	Baseline	1
Goffin	Figaro	3	10	Left	Baseline	1
Goffin	Figaro	3	11	Left	Baseline	1
Goffin	Figaro	3	12	Left	Baseline	1
Goffin	Figaro	3	13	Left	Baseline	0
Goffin	Figaro	3	14	Left	Novelty Test	1
Goffin	Figaro	3	15	Left	Baseline	1
Goffin	Figaro	3	16	Left	Baseline	1
Goffin	Figaro	3	17	Right	Baseline	0
Goffin	Figaro	3	18	Right	Baseline	0
Goffin	Figaro	3	19	Right	Baseline	1
Goffin	Figaro	3	20	Left	Baseline	1
Goffin	Figaro	4	1	Right	Baseline	1
Goffin	Figaro	4	2	Left	Baseline	1
Goffin	Figaro	4	3	Left	Baseline	1
Goffin	Figaro	4	4	Left	Novelty Test	1
Goffin	Figaro	4	5	Left	Baseline	1
Goffin	Figaro	4	6	Right	Baseline	1
Goffin	Figaro	4	7	Left	Baseline	1
Goffin	Figaro	4	8	Right	Baseline	1
Goffin	Figaro	4	9	Left	Baseline	0
Goffin	Figaro	4	10	Right	Baseline	1
Goffin	Figaro	4	11	Right	Baseline	1
Goffin	Figaro	4	12	Right	Baseline	1
Goffin	Figaro	4	13	Left	Novelty Test	1
Goffin	Figaro	4	14	Left	Baseline	1
Goffin	Figaro	4	15	Left	Baseline	1
Goffin	Figaro	4	16	Left	Baseline	0
Goffin	Figaro	4	17	Left	Baseline	1
Goffin	Figaro	4	18	Left	Baseline	1
Goffin	Figaro	4	19	Right	Baseline	1
Goffin	Figaro	4	20	Right	Baseline	1
Goffin	Figaro	5	1	Left	Baseline	1
Goffin	Figaro	5	2	Right	Baseline	1
Goffin	Figaro	5	3	Left	Baseline	0
Goffin	Figaro	5	4	Left	Novelty Test	1
Goffin	Figaro	5	5	Right	Baseline	1
Goffin	Figaro	5	6	Right	Baseline	1
Goffin	Figaro	5	7	Left	Baseline	1
Goffin	Figaro	5	8	Left	Baseline	0
Goffin	Figaro	5	9	Right	Baseline	1
Goffin	Figaro	5	10	Left	Baseline	0
Goffin	Figaro	5	11	Left	Baseline	1
Goffin	Figaro	5	12	Right	Baseline	1
Goffin	Figaro	5	13	Right	Baseline	1
Goffin	Figaro	5	14	Right	Baseline	1
Goffin	Figaro	5	15	Right	Baseline	1
Goffin	Figaro	5	16	Right	Baseline	1
Goffin	Figaro	5	17	Left	Novelty Test	1
Goffin	Figaro	5	18	Right	Baseline	1
Goffin	Figaro	5	19	Right	Baseline	1
Goffin	Figaro	5	20	Right	Baseline	1
Goffin	Fini	1	1	Right	Baseline	1
Goffin	Fini	1	2	Left	Baseline	1
Goffin	Fini	1	3	Right	Baseline	1
Goffin	Fini	1	4	Left	Baseline	1
Goffin	Fini	1	5	Left	Baseline	0
Goffin	Fini	1	6	Right	Baseline	1
Goffin	Fini	1	7	Right	Baseline	1
Goffin	Fini	1	8	Right	Novelty Test	1
Goffin	Fini	1	9	Left	Baseline	0
Goffin	Fini	1	10	Left	Baseline	0
Goffin	Fini	1	11	Left	Baseline	1
Goffin	Fini	1	12	Left	Baseline	1
Goffin	Fini	1	13	Right	Baseline	0
Goffin	Fini	1	14	Right	Novelty Test	1
Goffin	Fini	1	15	Left	Baseline	0
Goffin	Fini	1	16	Right	Baseline	1
Goffin	Fini	1	17	Left	Baseline	0
Goffin	Fini	1	18	Right	Baseline	1
Goffin	Fini	1	19	Right	Baseline	1
Goffin	Fini	1	20	Right	Baseline	1
Goffin	Fini	2	1	Left	Baseline	1
Goffin	Fini	2	2	Left	Baseline	1
Goffin	Fini	2	3	Left	Baseline	0
Goffin	Fini	2	4	Right	Baseline	1
Goffin	Fini	2	5	Right	Baseline	0
Goffin	Fini	2	6	Left	Novelty Test	0
Goffin	Fini	2	7	Right	Baseline	0
Goffin	Fini	2	8	Right	Baseline	1
Goffin	Fini	2	9	Right	Baseline	1
Goffin	Fini	2	10	Right	Baseline	1
Goffin	Fini	2	11	Left	Baseline	1
Goffin	Fini	2	12	Right	Baseline	0
Goffin	Fini	2	13	Right	Baseline	1
Goffin	Fini	2	14	Left	Baseline	1
Goffin	Fini	2	15	Right	Novelty Test	0
Goffin	Fini	2	16	Right	Baseline	1
Goffin	Fini	2	17	Left	Baseline	0
Goffin	Fini	2	18	Left	Baseline	0
Goffin	Fini	2	19	Right	Baseline	0
Goffin	Fini	2	20	Left	Baseline	1
Goffin	Fini	3	1	Right	Baseline	1
Goffin	Fini	3	2	Right	Baseline	1
Goffin	Fini	3	3	Right	Baseline	0
Goffin	Fini	3	4	Right	Baseline	1
Goffin	Fini	3	5	Left	Baseline	1
Goffin	Fini	3	6	Right	Baseline	1
Goffin	Fini	3	7	Right	Baseline	1
Goffin	Fini	3	8	Left	Novelty Test	0
Goffin	Fini	3	9	Right	Baseline	1
Goffin	Fini	3	10	Right	Baseline	1
Goffin	Fini	3	11	Left	Baseline	0
Goffin	Fini	3	12	Left	Baseline	1
Goffin	Fini	3	13	Left	Novelty Test	1
Goffin	Fini	3	14	Left	Baseline	0
Goffin	Fini	3	15	Left	Baseline	1
Goffin	Fini	3	16	Right	Baseline	0
Goffin	Fini	3	17	Right	Baseline	1
Goffin	Fini	3	18	Right	Baseline	1
Goffin	Fini	3	19	Right	Baseline	0
Goffin	Fini	3	20	Right	Baseline	1
Goffin	Fini	4	1	Right	Baseline	1
Goffin	Fini	4	2	Right	Baseline	1
Goffin	Fini	4	3	Right	Baseline	1
Goffin	Fini	4	4	Right	Baseline	0
Goffin	Fini	4	5	Left	Baseline	1
Goffin	Fini	4	6	Right	Baseline	0
Goffin	Fini	4	7	Right	Novelty Test	1
Goffin	Fini	4	8	Left	Baseline	1
Goffin	Fini	4	9	Left	Baseline	1
Goffin	Fini	4	10	Left	Baseline	1
Goffin	Fini	4	11	Left	Baseline	1
Goffin	Fini	4	12	Right	Baseline	0
Goffin	Fini	4	13	Right	Baseline	0
Goffin	Fini	4	14	Right	Novelty Test	0
Goffin	Fini	4	15	Left	Baseline	1
Goffin	Fini	4	16	Right	Baseline	1
Goffin	Fini	4	17	Right	Baseline	0
Goffin	Fini	4	18	Left	Baseline	0
Goffin	Fini	4	19	Right	Baseline	0
Goffin	Fini	4	20	Right	Baseline	1
Goffin	Fini	5	1	Left	Baseline	0
Goffin	Fini	5	2	Right	Baseline	1
Goffin	Fini	5	3	Left	Baseline	1
Goffin	Fini	5	4	Right	Novelty Test	1
Goffin	Fini	5	5	Left	Baseline	0
Goffin	Fini	5	6	Right	Baseline	0
Goffin	Fini	5	7	Left	Baseline	0
Goffin	Fini	5	8	Right	Baseline	1
Goffin	Fini	5	9	Right	Baseline	0
Goffin	Fini	5	10	Left	Baseline	1
Goffin	Fini	5	11	Left	Baseline	0
Goffin	Fini	5	12	Left	Baseline	1
Goffin	Fini	5	13	Right	Baseline	0
Goffin	Fini	5	14	Left	Baseline	1
Goffin	Fini	5	15	Left	Novelty Test	0
Goffin	Fini	5	16	Left	Baseline	1
Goffin	Fini	5	17	Right	Baseline	1
Goffin	Fini	5	18	Left	Baseline	0
Goffin	Fini	5	19	Left	Baseline	1
Goffin	Fini	5	20	Left	Baseline	1
Goffin	Fini	6	1	Left	Baseline	1
Goffin	Fini	6	2	Left	Baseline	0
Goffin	Fini	6	3	Right	Baseline	1
Goffin	Fini	6	4	Left	Novelty Test	1
Goffin	Fini	6	5	Left	Baseline	1
Goffin	Fini	6	6	Left	Baseline	1
Goffin	Fini	6	7	Left	Baseline	1
Goffin	Fini	6	8	Right	Baseline	1
Goffin	Fini	6	9	Right	Baseline	0
Goffin	Fini	6	10	Right	Baseline	0
Goffin	Fini	6	11	Right	Baseline	0
Goffin	Fini	6	12	Left	Baseline	1
Goffin	Fini	6	13	Right	Baseline	1
Goffin	Fini	6	14	Right	Baseline	0
Goffin	Fini	6	15	Right	Baseline	0
Goffin	Fini	6	16	Right	Baseline	0
Goffin	Fini	6	17	Right	Novelty Test	0
Goffin	Fini	6	18	Right	Baseline	0
Goffin	Fini	6	19	Right	Baseline	0
Goffin	Fini	6	20	Left	Baseline	1
Goffin	Fini	7	1	Left	Baseline	0
Goffin	Fini	7	2	Left	Baseline	1
Goffin	Fini	7	3	Right	Baseline	1
Goffin	Fini	7	4	Left	Baseline	1
Goffin	Fini	7	5	Left	Novelty Test	1
Goffin	Fini	7	6	Right	Baseline	0
Goffin	Fini	7	7	Left	Baseline	0
Goffin	Fini	7	8	Right	Baseline	0
Goffin	Fini	7	9	Right	Baseline	1
Goffin	Fini	7	10	Right	Baseline	0
Goffin	Fini	7	11	Right	Baseline	0
Goffin	Fini	7	12	Right	Baseline	0
Goffin	Fini	7	13	Left	Novelty Test	1
Goffin	Fini	7	14	Right	Baseline	1
Goffin	Fini	7	15	Left	Baseline	0
Goffin	Fini	7	16	Right	Baseline	1
Goffin	Fini	7	17	Left	Baseline	1
Goffin	Fini	7	18	Right	Baseline	1
Goffin	Fini	7	19	Left	Baseline	1
Goffin	Fini	7	20	Right	Baseline	0
Goffin	Fini	8	1	Right	Baseline	0
Goffin	Fini	8	2	Left	Baseline	0
Goffin	Fini	8	3	Left	Baseline	1
Goffin	Fini	8	4	Right	Baseline	1
Goffin	Fini	8	5	Left	Baseline	1
Goffin	Fini	8	6	Left	Baseline	1
Goffin	Fini	8	7	Right	Baseline	1
Goffin	Fini	8	8	Left	Novelty Test	1
Goffin	Fini	8	9	Right	Baseline	1
Goffin	Fini	8	10	Left	Baseline	0
Goffin	Fini	8	11	Left	Baseline	0
Goffin	Fini	8	12	Right	Baseline	1
Goffin	Fini	8	13	Right	Novelty Test	0
Goffin	Fini	8	14	Left	Baseline	0
Goffin	Fini	8	15	Left	Baseline	1
Goffin	Fini	8	16	Left	Baseline	1
Goffin	Fini	8	17	Right	Baseline	0
Goffin	Fini	8	18	Left	Baseline	1
Goffin	Fini	8	19	Right	Baseline	1
Goffin	Fini	8	20	Right	Baseline	0
Goffin	Fini	9	1	Left	Baseline	1
Goffin	Fini	9	2	Left	Baseline	1
Goffin	Fini	9	3	Left	Baseline	1
Goffin	Fini	9	4	Left	Baseline	1
Goffin	Fini	9	5	Right	Baseline	0
Goffin	Fini	9	6	Left	Baseline	1
Goffin	Fini	9	7	Left	Baseline	1
Goffin	Fini	9	8	Right	Novelty Test	1
Goffin	Fini	9	9	Right	Baseline	1
Goffin	Fini	9	10	Right	Baseline	0
Goffin	Fini	9	11	Left	Baseline	1
Goffin	Fini	9	12	Right	Baseline	0
Goffin	Fini	9	13	Left	Baseline	0
Goffin	Fini	9	14	Right	Baseline	0
Goffin	Fini	9	15	Left	Novelty Test	0
Goffin	Fini	9	16	Right	Baseline	1
Goffin	Fini	9	17	Left	Baseline	1
Goffin	Fini	9	18	Right	Baseline	0
Goffin	Fini	9	19	Right	Baseline	1
Goffin	Fini	9	20	Left	Baseline	1
Goffin	Fini	10	1	Right	Baseline	1
Goffin	Fini	10	2	Left	Baseline	0
Goffin	Fini	10	3	Left	Baseline	1
Goffin	Fini	10	4	Right	Baseline	1
Goffin	Fini	10	5	Right	Baseline	1
Goffin	Fini	10	6	Left	Baseline	0
Goffin	Fini	10	7	Left	Baseline	0
Goffin	Fini	10	8	Right	Novelty Test	1
Goffin	Fini	10	9	Right	Baseline	1
Goffin	Fini	10	10	Right	Baseline	1
Goffin	Fini	10	11	Right	Baseline	1
Goffin	Fini	10	12	Left	Baseline	0
Goffin	Fini	10	13	Left	Baseline	0
Goffin	Fini	10	14	Left	Baseline	0
Goffin	Fini	10	15	Right	Baseline	1
Goffin	Fini	10	16	Right	Baseline	0
Goffin	Fini	10	17	Right	Novelty Test	0
Goffin	Fini	10	18	Right	Baseline	1
Goffin	Fini	10	19	Left	Baseline	0
Goffin	Fini	10	20	Right	Baseline	1
Goffin	Fini	11	1	Right	Baseline	0
Goffin	Fini	11	2	Left	Baseline	1
Goffin	Fini	11	3	Right	Baseline	0
Goffin	Fini	11	4	Left	Baseline	1
Goffin	Fini	11	5	Right	Baseline	1
Goffin	Fini	11	6	Left	Baseline	1
Goffin	Fini	11	7	Left	Baseline	1
Goffin	Fini	11	8	Right	Novelty Test	1
Goffin	Fini	11	9	Left	Baseline	1
Goffin	Fini	11	10	Right	Baseline	0
Goffin	Fini	11	11	Left	Baseline	1
Goffin	Fini	11	12	Left	Baseline	0
Goffin	Fini	11	13	Left	Baseline	1
Goffin	Fini	11	14	Left	Baseline	1
Goffin	Fini	11	15	Right	Baseline	1
Goffin	Fini	11	16	Left	Novelty Test	0
Goffin	Fini	11	17	Right	Baseline	1
Goffin	Fini	11	18	Left	Baseline	1
Goffin	Fini	11	19	Left	Baseline	1
Goffin	Fini	11	20	Right	Baseline	1
Goffin	Fini	12	1	Right	Baseline	0
Goffin	Fini	12	2	Left	Baseline	0
Goffin	Fini	12	3	Right	Baseline	1
Goffin	Fini	12	4	Right	Baseline	1
Goffin	Fini	12	5	Left	Baseline	1
Goffin	Fini	12	6	Left	Baseline	1
Goffin	Fini	12	7	Right	Novelty Test	0
Goffin	Fini	12	8	Right	Baseline	0
Goffin	Fini	12	9	Right	Baseline	0
Goffin	Fini	12	10	Left	Baseline	1
Goffin	Fini	12	11	Right	Baseline	1
Goffin	Fini	12	12	Left	Baseline	1
Goffin	Fini	12	13	Left	Novelty Test	1
Goffin	Fini	12	14	Left	Baseline	1
Goffin	Fini	12	15	Right	Baseline	1
Goffin	Fini	12	16	Right	Baseline	1
Goffin	Fini	12	17	Right	Baseline	0
Goffin	Fini	12	18	Left	Baseline	0
Goffin	Fini	12	19	Left	Baseline	1
Goffin	Fini	12	20	Right	Baseline	1
Goffin	Fini	13	1	Left	Baseline	1
Goffin	Fini	13	2	Left	Baseline	1
Goffin	Fini	13	3	Right	Baseline	0
Goffin	Fini	13	4	Left	Novelty Test	0
Goffin	Fini	13	5	Right	Baseline	1
Goffin	Fini	13	6	Left	Baseline	1
Goffin	Fini	13	7	Right	Baseline	1
Goffin	Fini	13	8	Right	Baseline	1
Goffin	Fini	13	9	Right	Baseline	1
Goffin	Fini	13	10	Left	Baseline	1
Goffin	Fini	13	11	Right	Baseline	1
Goffin	Fini	13	12	Left	Baseline	1
Goffin	Fini	13	13	Left	Novelty Test	0
Goffin	Fini	13	14	Right	Baseline	1
Goffin	Fini	13	15	Right	Baseline	1
Goffin	Fini	13	16	Left	Baseline	1
Goffin	Fini	13	17	Right	Baseline	1
Goffin	Fini	13	18	Right	Baseline	1
Goffin	Fini	13	19	Right	Baseline	1
Goffin	Fini	13	20	Right	Baseline	0
Goffin	Fini	14	1	Left	Baseline	1
Goffin	Fini	14	2	Right	Baseline	1
Goffin	Fini	14	3	Left	Baseline	1
Goffin	Fini	14	4	Right	Baseline	1
Goffin	Fini	14	5	Right	Baseline	1
Goffin	Fini	14	6	Right	Novelty Test	0
Goffin	Fini	14	7	Right	Baseline	1
Goffin	Fini	14	8	Right	Baseline	1
Goffin	Fini	14	9	Left	Baseline	1
Goffin	Fini	14	10	Left	Baseline	1
Goffin	Fini	14	11	Left	Baseline	1
Goffin	Fini	14	12	Left	Baseline	1
Goffin	Fini	14	13	Right	Baseline	1
Goffin	Fini	14	14	Right	Novelty Test	1
Goffin	Fini	14	15	Left	Baseline	1
Goffin	Fini	14	16	Left	Baseline	1
Goffin	Fini	14	17	Right	Baseline	1
Goffin	Fini	14	18	Right	Baseline	1
Goffin	Fini	14	19	Left	Baseline	1
Goffin	Fini	14	20	Left	Baseline	1
Goffin	Fini	15	1	Left	Baseline	1
Goffin	Fini	15	2	Right	Baseline	1
Goffin	Fini	15	3	Right	Baseline	0
Goffin	Fini	15	4	Left	Baseline	1
Goffin	Fini	15	5	Left	Baseline	1
Goffin	Fini	15	6	Left	Baseline	1
Goffin	Fini	15	7	Right	Novelty Test	0
Goffin	Fini	15	8	Left	Baseline	1
Goffin	Fini	15	9	Right	Baseline	1
Goffin	Fini	15	10	Left	Baseline	1
Goffin	Fini	15	11	Right	Baseline	1
Goffin	Fini	15	12	Left	Baseline	1
Goffin	Fini	15	13	Right	Baseline	1
Goffin	Fini	15	14	Left	Baseline	1
Goffin	Fini	15	15	Left	Novelty Test	1
Goffin	Fini	15	16	Left	Baseline	1
Goffin	Fini	15	17	Right	Baseline	1
Goffin	Fini	15	18	Left	Baseline	1
Goffin	Fini	15	19	Right	Baseline	1
Goffin	Fini	15	20	Left	Baseline	1
Goffin	Fini	16	1	Right	Baseline	1
Goffin	Fini	16	2	Left	Baseline	1
Goffin	Fini	16	3	Left	Baseline	1
Goffin	Fini	16	4	Right	Baseline	1
Goffin	Fini	16	5	Left	Novelty Test	1
Goffin	Fini	16	6	Right	Baseline	1
Goffin	Fini	16	7	Left	Baseline	1
Goffin	Fini	16	8	Right	Baseline	1
Goffin	Fini	16	9	Left	Baseline	1
Goffin	Fini	16	10	Left	Baseline	1
Goffin	Fini	16	11	Right	Baseline	1
Goffin	Fini	16	12	Left	Baseline	1
Goffin	Fini	16	13	Right	Baseline	1
Goffin	Fini	16	14	Right	Baseline	0
Goffin	Fini	16	15	Left	Baseline	1
Goffin	Fini	16	16	Left	Baseline	1
Goffin	Fini	16	17	Left	Novelty Test	1
Goffin	Fini	16	18	Right	Baseline	1
Goffin	Fini	16	19	Left	Baseline	1
Goffin	Fini	16	20	Left	Baseline	1
Goffin	Fini	17	1	Left	Baseline	1
Goffin	Fini	17	2	Right	Baseline	1
Goffin	Fini	17	3	Right	Baseline	1
Goffin	Fini	17	4	Right	Baseline	1
Goffin	Fini	17	5	Left	Baseline	1
Goffin	Fini	17	6	Left	Baseline	1
Goffin	Fini	17	7	Right	Baseline	1
Goffin	Fini	17	8	Left	Novelty Test	1
Goffin	Fini	17	9	Right	Baseline	1
Goffin	Fini	17	10	Left	Baseline	1
Goffin	Fini	17	11	Right	Baseline	0
Goffin	Fini	17	12	Right	Baseline	1
Goffin	Fini	17	13	Left	Novelty Test	1
Goffin	Fini	17	14	Left	Baseline	1
Goffin	Fini	17	15	Right	Baseline	1
Goffin	Fini	17	16	Right	Baseline	1
Goffin	Fini	17	17	Left	Baseline	1
Goffin	Fini	17	18	Left	Baseline	1
Goffin	Fini	17	19	Left	Baseline	1
Goffin	Fini	17	20	Right	Baseline	1
Goffin	Heidi	1	1	Left	Baseline	1
Goffin	Heidi	1	2	Left	Baseline	1
Goffin	Heidi	1	3	Right	Baseline	0
Goffin	Heidi	1	4	Right	Novelty Test	1
Goffin	Heidi	1	5	Right	Baseline	1
Goffin	Heidi	1	6	Left	Baseline	1
Goffin	Heidi	1	7	Right	Baseline	1
Goffin	Heidi	1	8	Right	Baseline	1
Goffin	Heidi	1	9	Left	Baseline	1
Goffin	Heidi	1	10	Right	Baseline	1
Goffin	Heidi	1	11	Left	Baseline	1
Goffin	Heidi	1	12	Left	Baseline	1
Goffin	Heidi	1	13	Right	Novelty Test	0
Goffin	Heidi	1	14	Left	Baseline	1
Goffin	Heidi	1	15	Left	Baseline	1
Goffin	Heidi	1	16	Right	Baseline	1
Goffin	Heidi	1	17	Right	Baseline	1
Goffin	Heidi	1	18	Right	Baseline	1
Goffin	Heidi	1	19	Left	Baseline	1
Goffin	Heidi	1	20	Right	Baseline	1
Goffin	Heidi	2	1	Right	Baseline	1
Goffin	Heidi	2	2	Right	Baseline	1
Goffin	Heidi	2	3	Left	Baseline	1
Goffin	Heidi	2	4	Left	Baseline	1
Goffin	Heidi	2	5	Left	Baseline	1
Goffin	Heidi	2	6	Left	Novelty Test	0
Goffin	Heidi	2	7	Right	Baseline	1
Goffin	Heidi	2	8	Right	Baseline	1
Goffin	Heidi	2	9	Left	Baseline	1
Goffin	Heidi	2	10	Left	Baseline	1
Goffin	Heidi	2	11	Right	Baseline	1
Goffin	Heidi	2	12	Left	Baseline	1
Goffin	Heidi	2	13	Right	Baseline	1
Goffin	Heidi	2	14	Left	Baseline	1
Goffin	Heidi	2	15	Right	Novelty Test	1
Goffin	Heidi	2	16	Right	Baseline	1
Goffin	Heidi	2	17	Left	Baseline	1
Goffin	Heidi	2	18	Left	Baseline	1
Goffin	Heidi	2	19	Left	Baseline	1
Goffin	Heidi	2	20	Right	Baseline	1
Goffin	Heidi	3	1	Right	Baseline	1
Goffin	Heidi	3	2	Left	Baseline	1
Goffin	Heidi	3	3	Left	Baseline	1
Goffin	Heidi	3	4	Left	Baseline	1
Goffin	Heidi	3	5	Left	Baseline	1
Goffin	Heidi	3	6	Left	Baseline	1
Goffin	Heidi	3	7	Right	Novelty Test	1
Goffin	Heidi	3	8	Left	Baseline	1
Goffin	Heidi	3	9	Right	Baseline	1
Goffin	Heidi	3	10	Left	Baseline	1
Goffin	Heidi	3	11	Left	Baseline	1
Goffin	Heidi	3	12	Right	Baseline	1
Goffin	Heidi	3	13	Right	Novelty Test	1
Goffin	Heidi	3	14	Left	Baseline	1
Goffin	Heidi	3	15	Left	Baseline	1
Goffin	Heidi	3	16	Right	Baseline	1
Goffin	Heidi	3	17	Left	Baseline	1
Goffin	Heidi	3	18	Right	Baseline	1
Goffin	Heidi	3	19	Right	Baseline	1
Goffin	Heidi	3	20	Left	Baseline	1
Goffin	Heidi	4	1	Left	Baseline	1
Goffin	Heidi	4	2	Right	Baseline	1
Goffin	Heidi	4	3	Left	Baseline	1
Goffin	Heidi	4	4	Right	Novelty Test	1
Goffin	Heidi	4	5	Left	Baseline	1
Goffin	Heidi	4	6	Left	Baseline	1
Goffin	Heidi	4	7	Left	Baseline	1
Goffin	Heidi	4	8	Right	Baseline	1
Goffin	Heidi	4	9	Left	Baseline	1
Goffin	Heidi	4	10	Right	Baseline	1
Goffin	Heidi	4	11	Right	Baseline	1
Goffin	Heidi	4	12	Left	Baseline	1
Goffin	Heidi	4	13	Left	Baseline	1
Goffin	Heidi	4	14	Right	Baseline	1
Goffin	Heidi	4	15	Right	Baseline	1
Goffin	Heidi	4	16	Left	Baseline	1
Goffin	Heidi	4	17	Right	Novelty Test	1
Goffin	Heidi	4	18	Right	Baseline	1
Goffin	Heidi	4	19	Left	Baseline	1
Goffin	Heidi	4	20	Left	Baseline	1
Goffin	Kiwi	1	1	Right	Baseline	0
Goffin	Kiwi	1	2	Left	Baseline	1
Goffin	Kiwi	1	3	Left	Baseline	0
Goffin	Kiwi	1	4	Left	Baseline	0
Goffin	Kiwi	1	5	Right	Novelty Test	0
Goffin	Kiwi	1	6	Right	Baseline	1
Goffin	Kiwi	1	7	Left	Baseline	1
Goffin	Kiwi	1	8	Left	Baseline	1
Goffin	Kiwi	1	9	Right	Baseline	1
Goffin	Kiwi	1	10	Right	Baseline	0
Goffin	Kiwi	1	11	Left	Baseline	0
Goffin	Kiwi	1	12	Left	Baseline	1
Goffin	Kiwi	1	13	Right	Novelty Test	1
Goffin	Kiwi	1	14	Left	Baseline	0
Goffin	Kiwi	1	15	Right	Baseline	0
Goffin	Kiwi	1	16	Right	Baseline	1
Goffin	Kiwi	1	17	Left	Baseline	0
Goffin	Kiwi	1	18	Right	Baseline	1
Goffin	Kiwi	1	19	Right	Baseline	0
Goffin	Kiwi	1	20	Left	Baseline	0
Goffin	Kiwi	2	1	Left	Baseline	1
Goffin	Kiwi	2	2	Left	Baseline	1
Goffin	Kiwi	2	3	Left	Baseline	1
Goffin	Kiwi	2	4	Left	Baseline	0
Goffin	Kiwi	2	5	Left	Baseline	1
Goffin	Kiwi	2	6	Right	Baseline	1
Goffin	Kiwi	2	7	Right	Novelty Test	1
Goffin	Kiwi	2	8	Left	Baseline	1
Goffin	Kiwi	2	9	Left	Baseline	0
Goffin	Kiwi	2	10	Left	Baseline	1
Goffin	Kiwi	2	11	Left	Baseline	0
Goffin	Kiwi	2	12	Left	Baseline	0
Goffin	Kiwi	2	13	Left	Baseline	0
Goffin	Kiwi	2	14	Right	Novelty Test	0
Goffin	Kiwi	2	15	Left	Baseline	1
Goffin	Kiwi	2	16	Right	Baseline	1
Goffin	Kiwi	2	17	Left	Baseline	1
Goffin	Kiwi	2	18	Left	Baseline	0
Goffin	Kiwi	2	19	Right	Baseline	0
Goffin	Kiwi	2	20	Left	Baseline	0
Goffin	Kiwi	3	1	Right	Baseline	1
Goffin	Kiwi	3	2	Right	Baseline	1
Goffin	Kiwi	3	3	Right	Baseline	1
Goffin	Kiwi	3	4	Left	Baseline	1
Goffin	Kiwi	3	5	Right	Baseline	1
Goffin	Kiwi	3	6	Right	Baseline	1
Goffin	Kiwi	3	7	Right	Novelty Test	1
Goffin	Kiwi	3	8	Right	Baseline	1
Goffin	Kiwi	3	9	Left	Baseline	1
Goffin	Kiwi	3	10	Right	Baseline	1
Goffin	Kiwi	3	11	Left	Baseline	1
Goffin	Kiwi	3	12	Left	Baseline	1
Goffin	Kiwi	3	13	Right	Baseline	0
Goffin	Kiwi	3	14	Right	Novelty Test	1
Goffin	Kiwi	3	15	Left	Baseline	1
Goffin	Kiwi	3	16	Left	Baseline	1
Goffin	Kiwi	3	17	Right	Baseline	1
Goffin	Kiwi	3	18	Right	Baseline	0
Goffin	Kiwi	3	19	Right	Baseline	1
Goffin	Kiwi	3	20	Left	Baseline	1
Goffin	Kiwi	4	1	Left	Baseline	1
Goffin	Kiwi	4	2	Right	Baseline	1
Goffin	Kiwi	4	3	Left	Baseline	0
Goffin	Kiwi	4	4	Left	Baseline	1
Goffin	Kiwi	4	5	Right	Baseline	1
Goffin	Kiwi	4	6	Left	Baseline	1
Goffin	Kiwi	4	7	Left	Novelty Test	1
Goffin	Kiwi	4	8	Left	Baseline	1
Goffin	Kiwi	4	9	Left	Baseline	1
Goffin	Kiwi	4	10	Right	Baseline	1
Goffin	Kiwi	4	11	Left	Baseline	0
Goffin	Kiwi	4	12	Left	Baseline	1
Goffin	Kiwi	4	13	Left	Baseline	1
Goffin	Kiwi	4	14	Left	Baseline	1
Goffin	Kiwi	4	15	Left	Baseline	1
Goffin	Kiwi	4	16	Right	Novelty Test	1
Goffin	Kiwi	4	17	Left	Baseline	1
Goffin	Kiwi	4	18	Right	Baseline	1
Goffin	Kiwi	4	19	Left	Baseline	1
Goffin	Kiwi	4	20	Right	Baseline	1
Goffin	Konrad	1	1	Left	Baseline	0
Goffin	Konrad	1	2	Left	Baseline	0
Goffin	Konrad	1	3	Left	Baseline	1
Goffin	Konrad	1	4	Left	Baseline	0
Goffin	Konrad	1	5	Left	Baseline	0
Goffin	Konrad	1	6	Right	Baseline	0
Goffin	Konrad	1	7	Left	Baseline	0
Goffin	Konrad	1	8	Right	Novelty Test	0
Goffin	Konrad	1	9	Left	Baseline	1
Goffin	Konrad	1	10	Right	Baseline	1
Goffin	Konrad	1	11	Right	Baseline	1
Goffin	Konrad	1	12	Left	Baseline	0
Goffin	Konrad	1	13	Left	Novelty Test	0
Goffin	Konrad	1	14	Left	Baseline	0
Goffin	Konrad	1	15	Left	Baseline	0
Goffin	Konrad	1	16	Right	Baseline	1
Goffin	Konrad	1	17	Right	Baseline	0
Goffin	Konrad	1	18	Left	Baseline	0
Goffin	Konrad	1	19	Left	Baseline	0
Goffin	Konrad	1	20	Right	Baseline	1
Goffin	Konrad	2	1	Left	Baseline	1
Goffin	Konrad	2	2	Left	Baseline	1
Goffin	Konrad	2	3	Right	Baseline	0
Goffin	Konrad	2	4	Left	Novelty Test	1
Goffin	Konrad	2	5	Left	Baseline	0
Goffin	Konrad	2	6	Left	Baseline	1
Goffin	Konrad	2	7	Right	Baseline	1
Goffin	Konrad	2	8	Right	Baseline	0
Goffin	Konrad	2	9	Left	Baseline	0
Goffin	Konrad	2	10	Right	Baseline	0
Goffin	Konrad	2	11	Right	Baseline	1
Goffin	Konrad	2	12	Left	Baseline	0
Goffin	Konrad	2	13	Right	Baseline	1
Goffin	Konrad	2	14	Right	Baseline	1
Goffin	Konrad	2	15	Right	Baseline	1
Goffin	Konrad	2	16	Left	Baseline	0
Goffin	Konrad	2	17	Left	Novelty Test	0
Goffin	Konrad	2	18	Left	Baseline	0
Goffin	Konrad	2	19	Left	Baseline	1
Goffin	Konrad	2	20	Left	Baseline	1
Goffin	Konrad	3	1	Right	Baseline	1
Goffin	Konrad	3	2	Right	Baseline	1
Goffin	Konrad	3	3	Left	Baseline	1
Goffin	Konrad	3	4	Left	Baseline	1
Goffin	Konrad	3	5	Right	Baseline	0
Goffin	Konrad	3	6	Left	Novelty Test	0
Goffin	Konrad	3	7	Left	Baseline	1
Goffin	Konrad	3	8	Left	Baseline	1
Goffin	Konrad	3	9	Left	Baseline	1
Goffin	Konrad	3	10	Right	Baseline	1
Goffin	Konrad	3	11	Right	Baseline	1
Goffin	Konrad	3	12	Right	Baseline	1
Goffin	Konrad	3	13	Right	Novelty Test	1
Goffin	Konrad	3	14	Left	Baseline	0
Goffin	Konrad	3	15	Left	Baseline	1
Goffin	Konrad	3	16	Right	Baseline	1
Goffin	Konrad	3	17	Left	Baseline	0
Goffin	Konrad	3	18	Right	Baseline	1
Goffin	Konrad	3	19	Left	Baseline	1
Goffin	Konrad	3	20	Right	Baseline	1
Goffin	Konrad	4	1	Right	Baseline	1
Goffin	Konrad	4	2	Right	Baseline	0
Goffin	Konrad	4	3	Right	Baseline	1
Goffin	Konrad	4	4	Right	Baseline	0
Goffin	Konrad	4	5	Right	Baseline	1
Goffin	Konrad	4	6	Left	Baseline	0
Goffin	Konrad	4	7	Left	Novelty Test	0
Goffin	Konrad	4	8	Left	Baseline	1
Goffin	Konrad	4	9	Left	Baseline	0
Goffin	Konrad	4	10	Left	Baseline	0
Goffin	Konrad	4	11	Right	Baseline	1
Goffin	Konrad	4	12	Left	Baseline	1
Goffin	Konrad	4	13	Left	Baseline	1
Goffin	Konrad	4	14	Left	Baseline	1
Goffin	Konrad	4	15	Right	Baseline	1
Goffin	Konrad	4	16	Right	Novelty Test	1
Goffin	Konrad	4	17	Left	Baseline	1
Goffin	Konrad	4	18	Right	Baseline	1
Goffin	Konrad	4	19	Left	Baseline	0
Goffin	Konrad	4	20	Left	Baseline	1
Goffin	Konrad	5	1	Left	Baseline	1
Goffin	Konrad	5	2	Right	Baseline	1
Goffin	Konrad	5	3	Right	Baseline	1
Goffin	Konrad	5	4	Left	Baseline	1
Goffin	Konrad	5	5	Right	Baseline	0
Goffin	Konrad	5	6	Right	Baseline	0
Goffin	Konrad	5	7	Left	Baseline	1
Goffin	Konrad	5	8	Left	Novelty Test	1
Goffin	Konrad	5	9	Right	Baseline	1
Goffin	Konrad	5	10	Left	Baseline	1
Goffin	Konrad	5	11	Left	Baseline	1
Goffin	Konrad	5	12	Right	Baseline	1
Goffin	Konrad	5	13	Left	Baseline	1
Goffin	Konrad	5	14	Left	Novelty Test	1
Goffin	Konrad	5	15	Right	Baseline	1
Goffin	Konrad	5	16	Left	Baseline	0
Goffin	Konrad	5	17	Left	Baseline	1
Goffin	Konrad	5	18	Left	Baseline	1
Goffin	Konrad	5	19	Right	Baseline	1
Goffin	Konrad	5	20	Left	Baseline	1
Goffin	Konrad	6	1	Left	Baseline	1
Goffin	Konrad	6	2	Right	Baseline	1
Goffin	Konrad	6	3	Right	Baseline	1
Goffin	Konrad	6	4	Right	Novelty Test	0
Goffin	Konrad	6	5	Right	Baseline	1
Goffin	Konrad	6	6	Right	Baseline	1
Goffin	Konrad	6	7	Left	Baseline	1
Goffin	Konrad	6	8	Right	Baseline	1
Goffin	Konrad	6	9	Right	Baseline	1
Goffin	Konrad	6	10	Right	Baseline	1
Goffin	Konrad	6	11	Left	Baseline	1
Goffin	Konrad	6	12	Left	Baseline	1
Goffin	Konrad	6	13	Right	Baseline	1
Goffin	Konrad	6	14	Left	Novelty Test	1
Goffin	Konrad	6	15	Right	Baseline	1
Goffin	Konrad	6	16	Right	Baseline	1
Goffin	Konrad	6	17	Right	Baseline	1
Goffin	Konrad	6	18	Right	Baseline	1
Goffin	Konrad	6	19	Right	Baseline	1
Goffin	Konrad	6	20	Right	Baseline	1
Goffin	Konrad	7	1	Right	Baseline	1
Goffin	Konrad	7	2	Right	Baseline	1
Goffin	Konrad	7	3	Right	Baseline	1
Goffin	Konrad	7	4	Right	Baseline	1
Goffin	Konrad	7	5	Right	Baseline	1
Goffin	Konrad	7	6	Left	Baseline	1
Goffin	Konrad	7	7	Left	Baseline	1
Goffin	Konrad	7	8	Left	Novelty Test	0
Goffin	Konrad	7	9	Left	Baseline	1
Goffin	Konrad	7	10	Right	Baseline	1
Goffin	Konrad	7	11	Right	Baseline	1
Goffin	Konrad	7	12	Right	Baseline	1
Goffin	Konrad	7	13	Left	Baseline	1
Goffin	Konrad	7	14	Left	Baseline	0
Goffin	Konrad	7	15	Right	Baseline	1
Goffin	Konrad	7	16	Right	Novelty Test	1
Goffin	Konrad	7	17	Right	Baseline	1
Goffin	Konrad	7	18	Right	Baseline	1
Goffin	Konrad	7	19	Right	Baseline	1
Goffin	Konrad	7	20	Right	Baseline	1
Goffin	Konrad	8	1	Left	Baseline	1
Goffin	Konrad	8	2	Right	Baseline	1
Goffin	Konrad	8	3	Right	Baseline	1
Goffin	Konrad	8	4	Right	Baseline	1
Goffin	Konrad	8	5	Right	Novelty Test	0
Goffin	Konrad	8	6	Left	Baseline	1
Goffin	Konrad	8	7	Right	Baseline	1
Goffin	Konrad	8	8	Right	Baseline	1
Goffin	Konrad	8	9	Left	Baseline	1
Goffin	Konrad	8	10	Left	Baseline	1
Goffin	Konrad	8	11	Right	Baseline	1
Goffin	Konrad	8	12	Right	Baseline	1
Goffin	Konrad	8	13	Left	Baseline	1
Goffin	Konrad	8	14	Right	Baseline	1
Goffin	Konrad	8	15	Left	Baseline	1
Goffin	Konrad	8	16	Right	Baseline	1
Goffin	Konrad	8	17	Left	Novelty Test	0
Goffin	Konrad	8	18	Right	Baseline	1
Goffin	Konrad	8	19	Right	Baseline	1
Goffin	Konrad	8	20	Right	Baseline	1
Goffin	Konrad	9	1	Left	Baseline	1
Goffin	Konrad	9	2	Right	Baseline	1
Goffin	Konrad	9	3	Right	Baseline	1
Goffin	Konrad	9	4	Right	Novelty Test	0
Goffin	Konrad	9	5	Right	Baseline	1
Goffin	Konrad	9	6	Right	Baseline	1
Goffin	Konrad	9	7	Right	Baseline	1
Goffin	Konrad	9	8	Left	Baseline	1
Goffin	Konrad	9	9	Right	Baseline	1
Goffin	Konrad	9	10	Right	Baseline	1
Goffin	Konrad	9	11	Right	Baseline	1
Goffin	Konrad	9	12	Left	Baseline	1
Goffin	Konrad	9	13	Right	Baseline	1
Goffin	Konrad	9	14	Left	Baseline	1
Goffin	Konrad	9	15	Left	Novelty Test	1
Goffin	Konrad	9	16	Right	Baseline	0
Goffin	Konrad	9	17	Left	Baseline	1
Goffin	Konrad	9	18	Right	Baseline	1
Goffin	Konrad	9	19	Right	Baseline	1
Goffin	Konrad	9	20	Right	Baseline	1
Goffin	Konrad	10	1	Right	Baseline	1
Goffin	Konrad	10	2	Right	Baseline	1
Goffin	Konrad	10	3	Right	Baseline	1
Goffin	Konrad	10	4	Left	Novelty Test	1
Goffin	Konrad	10	5	Right	Baseline	1
Goffin	Konrad	10	6	Right	Baseline	1
Goffin	Konrad	10	7	Left	Baseline	1
Goffin	Konrad	10	8	Right	Baseline	1
Goffin	Konrad	10	9	Right	Baseline	1
Goffin	Konrad	10	10	Right	Baseline	1
Goffin	Konrad	10	11	Left	Baseline	1
Goffin	Konrad	10	12	Right	Baseline	1
Goffin	Konrad	10	13	Left	Baseline	1
Goffin	Konrad	10	14	Left	Novelty Test	1
Goffin	Konrad	10	15	Left	Baseline	1
Goffin	Konrad	10	16	Right	Baseline	1
Goffin	Konrad	10	17	Right	Baseline	1
Goffin	Konrad	10	18	Right	Baseline	1
Goffin	Konrad	10	19	Left	Baseline	1
Goffin	Konrad	10	20	Right	Baseline	1
Goffin	Konrad	11	1	Left	Baseline	1
Goffin	Konrad	11	2	Left	Baseline	1
Goffin	Konrad	11	3	Left	Baseline	1
Goffin	Konrad	11	4	Left	Baseline	1
Goffin	Konrad	11	5	Right	Baseline	1
Goffin	Konrad	11	6	Left	Baseline	1
Goffin	Konrad	11	7	Right	Novelty Test	1
Goffin	Konrad	11	8	Right	Baseline	1
Goffin	Konrad	11	9	Right	Baseline	1
Goffin	Konrad	11	10	Left	Baseline	1
Goffin	Konrad	11	11	Left	Baseline	1
Goffin	Konrad	11	12	Left	Baseline	1
Goffin	Konrad	11	13	Left	Baseline	1
Goffin	Konrad	11	14	Right	Baseline	1
Goffin	Konrad	11	15	Left	Baseline	1
Goffin	Konrad	11	16	Right	Novelty Test	1
Goffin	Konrad	11	17	Left	Baseline	1
Goffin	Konrad	11	18	Left	Baseline	1
Goffin	Konrad	11	19	Left	Baseline	1
Goffin	Konrad	11	20	Right	Baseline	1
Goffin	Mayday	1	1	Right	Baseline	0
Goffin	Mayday	1	2	Right	Baseline	0
Goffin	Mayday	1	3	Left	Baseline	1
Goffin	Mayday	1	4	Right	Baseline	0
Goffin	Mayday	1	5	Right	Baseline	0
Goffin	Mayday	1	6	Left	Baseline	1
Goffin	Mayday	1	7	Right	Baseline	1
Goffin	Mayday	1	8	Left	Novelty Test	0
Goffin	Mayday	1	9	Left	Baseline	1
Goffin	Mayday	1	10	Right	Baseline	0
Goffin	Mayday	1	11	Right	Baseline	0
Goffin	Mayday	1	12	Left	Baseline	1
Goffin	Mayday	1	13	Right	Novelty Test	0
Goffin	Mayday	1	14	Left	Baseline	0
Goffin	Mayday	1	15	Left	Baseline	0
Goffin	Mayday	1	16	Left	Baseline	1
Goffin	Mayday	1	17	Left	Baseline	1
Goffin	Mayday	1	18	Left	Baseline	1
Goffin	Mayday	1	19	Left	Baseline	0
Goffin	Mayday	1	20	Left	Baseline	0
Goffin	Mayday	2	1	Right	Baseline	1
Goffin	Mayday	2	2	Left	Baseline	1
Goffin	Mayday	2	3	Left	Baseline	1
Goffin	Mayday	2	4	Left	Baseline	0
Goffin	Mayday	2	5	Left	Baseline	1
Goffin	Mayday	2	6	Right	Novelty Test	1
Goffin	Mayday	2	7	Right	Baseline	1
Goffin	Mayday	2	8	Left	Baseline	1
Goffin	Mayday	2	9	Right	Baseline	0
Goffin	Mayday	2	10	Left	Baseline	0
Goffin	Mayday	2	11	Right	Baseline	0
Goffin	Mayday	2	12	Right	Baseline	0
Goffin	Mayday	2	13	Right	Baseline	1
Goffin	Mayday	2	14	Left	Baseline	0
Goffin	Mayday	2	15	Right	Novelty Test	1
Goffin	Mayday	2	16	Right	Baseline	1
Goffin	Mayday	2	17	Right	Baseline	1
Goffin	Mayday	2	18	Left	Baseline	1
Goffin	Mayday	2	19	Left	Baseline	0
Goffin	Mayday	2	20	Left	Baseline	0
Goffin	Mayday	3	1	Right	Baseline	0
Goffin	Mayday	3	2	Right	Baseline	1
Goffin	Mayday	3	3	Right	Baseline	1
Goffin	Mayday	3	4	Right	Baseline	1
Goffin	Mayday	3	5	Right	Baseline	0
Goffin	Mayday	3	6	Left	Novelty Test	1
Goffin	Mayday	3	7	Right	Baseline	0
Goffin	Mayday	3	8	Right	Baseline	1
Goffin	Mayday	3	9	Left	Baseline	1
Goffin	Mayday	3	10	Right	Baseline	1
Goffin	Mayday	3	11	Left	Baseline	0
Goffin	Mayday	3	12	Left	Baseline	0
Goffin	Mayday	3	13	Right	Novelty Test	1
Goffin	Mayday	3	14	Right	Baseline	1
Goffin	Mayday	3	15	Left	Baseline	1
Goffin	Mayday	3	16	Left	Baseline	0
Goffin	Mayday	3	17	Left	Baseline	1
Goffin	Mayday	3	18	Right	Baseline	1
Goffin	Mayday	3	19	Left	Baseline	0
Goffin	Mayday	3	20	Right	Baseline	1
Goffin	Mayday	4	1	Left	Baseline	0
Goffin	Mayday	4	2	Left	Baseline	1
Goffin	Mayday	4	3	Right	Baseline	1
Goffin	Mayday	4	4	Right	Baseline	0
Goffin	Mayday	4	5	Right	Baseline	1
Goffin	Mayday	4	6	Left	Baseline	0
Goffin	Mayday	4	7	Right	Baseline	1
Goffin	Mayday	4	8	Right	Novelty Test	1
Goffin	Mayday	4	9	Left	Baseline	0
Goffin	Mayday	4	10	Right	Baseline	1
Goffin	Mayday	4	11	Left	Baseline	0
Goffin	Mayday	4	12	Right	Baseline	1
Goffin	Mayday	4	13	Left	Novelty Test	0
Goffin	Mayday	4	14	Right	Baseline	1
Goffin	Mayday	4	15	Right	Baseline	1
Goffin	Mayday	4	16	Right	Baseline	0
Goffin	Mayday	4	17	Left	Baseline	0
Goffin	Mayday	4	18	Left	Baseline	0
Goffin	Mayday	4	19	Right	Baseline	1
Goffin	Mayday	4	20	Left	Baseline	1
Goffin	Mayday	5	1	Left	Baseline	1
Goffin	Mayday	5	2	Right	Baseline	1
Goffin	Mayday	5	3	Left	Baseline	0
Goffin	Mayday	5	4	Right	Baseline	1
Goffin	Mayday	5	5	Left	Baseline	0
Goffin	Mayday	5	6	Left	Baseline	0
Goffin	Mayday	5	7	Left	Baseline	1
Goffin	Mayday	5	8	Right	Novelty Test	1
Goffin	Mayday	5	9	Left	Baseline	1
Goffin	Mayday	5	10	Left	Baseline	0
Goffin	Mayday	5	11	Left	Baseline	0
Goffin	Mayday	5	12	Left	Baseline	0
Goffin	Mayday	5	13	Left	Baseline	0
Goffin	Mayday	5	14	Right	Baseline	1
Goffin	Mayday	5	15	Right	Baseline	1
Goffin	Mayday	5	16	Right	Baseline	0
Goffin	Mayday	5	17	Left	Novelty Test	0
Goffin	Mayday	5	18	Left	Baseline	0
Goffin	Mayday	5	19	Left	Baseline	0
Goffin	Mayday	5	20	Right	Baseline	1
Goffin	Mayday	6	1	Right	Baseline	1
Goffin	Mayday	6	2	Right	Baseline	1
Goffin	Mayday	6	3	Left	Baseline	0
Goffin	Mayday	6	4	Right	Baseline	1
Goffin	Mayday	6	5	Right	Baseline	1
Goffin	Mayday	6	6	Left	Baseline	0
Goffin	Mayday	6	7	Right	Novelty Test	1
Goffin	Mayday	6	8	Right	Baseline	1
Goffin	Mayday	6	9	Left	Baseline	0
Goffin	Mayday	6	10	Left	Baseline	0
Goffin	Mayday	6	11	Right	Baseline	1
Goffin	Mayday	6	12	Left	Baseline	0
Goffin	Mayday	6	13	Right	Baseline	1
Goffin	Mayday	6	14	Right	Baseline	1
Goffin	Mayday	6	15	Right	Baseline	1
Goffin	Mayday	6	16	Right	Baseline	1
Goffin	Mayday	6	17	Left	Novelty Test	0
Goffin	Mayday	6	18	Left	Baseline	1
Goffin	Mayday	6	19	Left	Baseline	0
Goffin	Mayday	6	20	Left	Baseline	0
Goffin	Mayday	7	1	Left	Baseline	1
Goffin	Mayday	7	2	Left	Baseline	1
Goffin	Mayday	7	3	Right	Baseline	1
Goffin	Mayday	7	4	Left	Baseline	1
Goffin	Mayday	7	5	Left	Baseline	1
Goffin	Mayday	7	6	Left	Baseline	1
Goffin	Mayday	7	7	Right	Novelty Test	1
Goffin	Mayday	7	8	Right	Baseline	1
Goffin	Mayday	7	9	Right	Baseline	1
Goffin	Mayday	7	10	Right	Baseline	1
Goffin	Mayday	7	11	Right	Baseline	1
Goffin	Mayday	7	12	Left	Baseline	1
Goffin	Mayday	7	13	Right	Baseline	0
Goffin	Mayday	7	14	Right	Baseline	1
Goffin	Mayday	7	15	Left	Baseline	1
Goffin	Mayday	7	16	Right	Novelty Test	1
Goffin	Mayday	7	17	Left	Baseline	1
Goffin	Mayday	7	18	Left	Baseline	1
Goffin	Mayday	7	19	Right	Baseline	1
Goffin	Mayday	7	20	Right	Baseline	0
Goffin	Mayday	8	1	Left	Baseline	1
Goffin	Mayday	8	2	Right	Baseline	1
Goffin	Mayday	8	3	Left	Baseline	1
Goffin	Mayday	8	4	Left	Baseline	1
Goffin	Mayday	8	5	Right	Baseline	1
Goffin	Mayday	8	6	Right	Baseline	1
Goffin	Mayday	8	7	Left	Novelty Test	1
Goffin	Mayday	8	8	Left	Baseline	1
Goffin	Mayday	8	9	Left	Baseline	1
Goffin	Mayday	8	10	Left	Baseline	1
Goffin	Mayday	8	11	Right	Baseline	1
Goffin	Mayday	8	12	Left	Baseline	1
Goffin	Mayday	8	13	Right	Baseline	1
Goffin	Mayday	8	14	Left	Baseline	1
Goffin	Mayday	8	15	Right	Baseline	1
Goffin	Mayday	8	16	Right	Novelty Test	1
Goffin	Mayday	8	17	Right	Baseline	1
Goffin	Mayday	8	18	Right	Baseline	1
Goffin	Mayday	8	19	Right	Baseline	1
Goffin	Mayday	8	20	Right	Baseline	1
Goffin	Moneypenny	1	1	Right	Baseline	0
Goffin	Moneypenny	1	2	Left	Baseline	0
Goffin	Moneypenny	1	3	Right	Baseline	1
Goffin	Moneypenny	1	4	Right	Novelty Test	0
Goffin	Moneypenny	1	5	Left	Baseline	0
Goffin	Moneypenny	1	6	Right	Baseline	1
Goffin	Moneypenny	1	7	Left	Baseline	0
Goffin	Moneypenny	1	8	Right	Baseline	0
Goffin	Moneypenny	1	9	Left	Baseline	0
Goffin	Moneypenny	1	10	Left	Baseline	1
Goffin	Moneypenny	1	11	Right	Baseline	0
Goffin	Moneypenny	1	12	Right	Baseline	0
Goffin	Moneypenny	1	13	Right	Novelty Test	0
Goffin	Moneypenny	1	14	Right	Baseline	0
Goffin	Moneypenny	1	15	Right	Baseline	1
Goffin	Moneypenny	1	16	Right	Baseline	1
Goffin	Moneypenny	1	17	Right	Baseline	1
Goffin	Moneypenny	1	18	Right	Baseline	1
Goffin	Moneypenny	1	19	Right	Baseline	0
Goffin	Moneypenny	1	20	Left	Baseline	1
Goffin	Moneypenny	2	1	Right	Baseline	1
Goffin	Moneypenny	2	2	Right	Baseline	1
Goffin	Moneypenny	2	3	Left	Baseline	1
Goffin	Moneypenny	2	4	Right	Novelty Test	1
Goffin	Moneypenny	2	5	Right	Baseline	1
Goffin	Moneypenny	2	6	Right	Baseline	1
Goffin	Moneypenny	2	7	Left	Baseline	1
Goffin	Moneypenny	2	8	Left	Baseline	1
Goffin	Moneypenny	2	9	Left	Baseline	1
Goffin	Moneypenny	2	10	Right	Baseline	1
Goffin	Moneypenny	2	11	Left	Baseline	1
Goffin	Moneypenny	2	12	Left	Baseline	0
Goffin	Moneypenny	2	13	Left	Baseline	1
Goffin	Moneypenny	2	14	Right	Baseline	1
Goffin	Moneypenny	2	15	Right	Novelty Test	1
Goffin	Moneypenny	2	16	Right	Baseline	1
Goffin	Moneypenny	2	17	Right	Baseline	1
Goffin	Moneypenny	2	18	Right	Baseline	1
Goffin	Moneypenny	2	19	Right	Baseline	1
Goffin	Moneypenny	2	20	Left	Baseline	0
Goffin	Moneypenny	3	1	Right	Baseline	0
Goffin	Moneypenny	3	2	Right	Baseline	1
Goffin	Moneypenny	3	3	Right	Baseline	1
Goffin	Moneypenny	3	4	Left	Baseline	1
Goffin	Moneypenny	3	5	Left	Novelty Test	1
Goffin	Moneypenny	3	6	Left	Baseline	1
Goffin	Moneypenny	3	7	Left	Baseline	1
Goffin	Moneypenny	3	8	Right	Baseline	1
Goffin	Moneypenny	3	9	Right	Baseline	1
Goffin	Moneypenny	3	10	Right	Baseline	1
Goffin	Moneypenny	3	11	Right	Baseline	0
Goffin	Moneypenny	3	12	Right	Baseline	1
Goffin	Moneypenny	3	13	Left	Novelty Test	1
Goffin	Moneypenny	3	14	Left	Baseline	0
Goffin	Moneypenny	3	15	Right	Baseline	1
Goffin	Moneypenny	3	16	Left	Baseline	1
Goffin	Moneypenny	3	17	Left	Baseline	1
Goffin	Moneypenny	3	18	Left	Baseline	1
Goffin	Moneypenny	3	19	Right	Baseline	1
Goffin	Moneypenny	3	20	Right	Baseline	1
Goffin	Muki	1	1	Left	Baseline	1
Goffin	Muki	1	2	Right	Baseline	0
Goffin	Muki	1	3	Left	Baseline	0
Goffin	Muki	1	4	Right	Baseline	0
Goffin	Muki	1	5	Right	Baseline	0
Goffin	Muki	1	6	Left	Baseline	0
Goffin	Muki	1	7	Right	Novelty Test	0
Goffin	Muki	1	8	Right	Baseline	1
Goffin	Muki	1	9	Left	Baseline	1
Goffin	Muki	1	10	Right	Baseline	0
Goffin	Muki	1	11	Right	Baseline	1
Goffin	Muki	1	12	Left	Baseline	1
Goffin	Muki	1	13	Left	Baseline	0
Goffin	Muki	1	14	Left	Baseline	1
Goffin	Muki	1	15	Right	Novelty Test	1
Goffin	Muki	1	16	Right	Baseline	0
Goffin	Muki	1	17	Right	Baseline	1
Goffin	Muki	1	18	Right	Baseline	0
Goffin	Muki	1	19	Left	Baseline	1
Goffin	Muki	1	20	Left	Baseline	0
Goffin	Muki	2	1	Left	Baseline	0
Goffin	Muki	2	2	Left	Baseline	1
Goffin	Muki	2	3	Right	Baseline	1
Goffin	Muki	2	4	Left	Novelty Test	0
Goffin	Muki	2	5	Right	Baseline	1
Goffin	Muki	2	6	Left	Baseline	0
Goffin	Muki	2	7	Left	Baseline	0
Goffin	Muki	2	8	Left	Baseline	0
Goffin	Muki	2	9	Left	Baseline	1
Goffin	Muki	2	10	Left	Baseline	0
Goffin	Muki	2	11	Right	Baseline	1
Goffin	Muki	2	12	Right	Baseline	1
Goffin	Muki	2	13	Right	Baseline	0
Goffin	Muki	2	14	Left	Baseline	1
Goffin	Muki	2	15	Right	Baseline	1
Goffin	Muki	2	16	Left	Novelty Test	0
Goffin	Muki	2	17	Left	Baseline	0
Goffin	Muki	2	18	Right	Baseline	0
Goffin	Muki	2	19	Left	Baseline	1
Goffin	Muki	2	20	Right	Baseline	1
Goffin	Muki	3	1	Right	Baseline	1
Goffin	Muki	3	2	Right	Baseline	0
Goffin	Muki	3	3	Left	Baseline	1
Goffin	Muki	3	4	Right	Baseline	1
Goffin	Muki	3	5	Left	Baseline	1
Goffin	Muki	3	6	Left	Baseline	1
Goffin	Muki	3	7	Right	Novelty Test	1
Goffin	Muki	3	8	Left	Baseline	1
Goffin	Muki	3	9	Left	Baseline	1
Goffin	Muki	3	10	Right	Baseline	1
Goffin	Muki	3	11	Left	Baseline	1
Goffin	Muki	3	12	Right	Baseline	1
Goffin	Muki	3	13	Left	Baseline	0
Goffin	Muki	3	14	Right	Novelty Test	1
Goffin	Muki	3	15	Right	Baseline	1
Goffin	Muki	3	16	Right	Baseline	1
Goffin	Muki	3	17	Right	Baseline	1
Goffin	Muki	3	18	Right	Baseline	0
Goffin	Muki	3	19	Right	Baseline	1
Goffin	Muki	3	20	Left	Baseline	1
Goffin	Muki	4	1	Right	Baseline	1
Goffin	Muki	4	2	Right	Baseline	1
Goffin	Muki	4	3	Left	Baseline	1
Goffin	Muki	4	4	Left	Baseline	1
Goffin	Muki	4	5	Left	Baseline	1
Goffin	Muki	4	6	Right	Baseline	1
Goffin	Muki	4	7	Left	Novelty Test	0
Goffin	Muki	4	8	Right	Baseline	1
Goffin	Muki	4	9	Left	Baseline	1
Goffin	Muki	4	10	Right	Baseline	0
Goffin	Muki	4	11	Left	Baseline	1
Goffin	Muki	4	12	Right	Baseline	1
Goffin	Muki	4	13	Right	Baseline	1
Goffin	Muki	4	14	Right	Novelty Test	1
Goffin	Muki	4	15	Right	Baseline	1
Goffin	Muki	4	16	Right	Baseline	1
Goffin	Muki	4	17	Left	Baseline	1
Goffin	Muki	4	18	Right	Baseline	1
Goffin	Muki	4	19	Left	Baseline	1
Goffin	Muki	4	20	Left	Baseline	1
Goffin	Muki	5	1	Right	Baseline	1
Goffin	Muki	5	2	Right	Baseline	1
Goffin	Muki	5	3	Left	Baseline	1
Goffin	Muki	5	4	Right	Novelty Test	1
Goffin	Muki	5	5	Left	Baseline	1
Goffin	Muki	5	6	Right	Baseline	1
Goffin	Muki	5	7	Right	Baseline	1
Goffin	Muki	5	8	Right	Baseline	1
Goffin	Muki	5	9	Right	Baseline	1
Goffin	Muki	5	10	Right	Baseline	1
Goffin	Muki	5	11	Left	Baseline	1
Goffin	Muki	5	12	Right	Baseline	1
Goffin	Muki	5	13	Right	Baseline	1
Goffin	Muki	5	14	Right	Baseline	1
Goffin	Muki	5	15	Right	Baseline	1
Goffin	Muki	5	16	Right	Baseline	1
Goffin	Muki	5	17	Right	Novelty Test	0
Goffin	Muki	5	18	Right	Baseline	1
Goffin	Muki	5	19	Right	Baseline	1
Goffin	Muki	5	20	Left	Baseline	1
Goffin	Muki	6	1	Left	Baseline	1
Goffin	Muki	6	2	Left	Baseline	1
Goffin	Muki	6	3	Right	Baseline	1
Goffin	Muki	6	4	Left	Baseline	1
Goffin	Muki	6	5	Left	Baseline	1
Goffin	Muki	6	6	Left	Baseline	1
Goffin	Muki	6	7	Right	Baseline	1
Goffin	Muki	6	8	Left	Novelty Test	1
Goffin	Muki	6	9	Left	Baseline	1
Goffin	Muki	6	10	Left	Baseline	1
Goffin	Muki	6	11	Right	Baseline	1
Goffin	Muki	6	12	Left	Baseline	1
Goffin	Muki	6	13	Left	Baseline	1
Goffin	Muki	6	14	Right	Baseline	1
Goffin	Muki	6	15	Right	Baseline	1
Goffin	Muki	6	16	Right	Baseline	1
Goffin	Muki	6	17	Left	Novelty Test	0
Goffin	Muki	6	18	Right	Baseline	1
Goffin	Muki	6	19	Right	Baseline	1
Goffin	Muki	6	20	Right	Baseline	1
Goffin	Muki	7	1	Left	Baseline	1
Goffin	Muki	7	2	Left	Baseline	1
Goffin	Muki	7	3	Left	Baseline	1
Goffin	Muki	7	4	Right	Baseline	1
Goffin	Muki	7	5	Left	Baseline	1
Goffin	Muki	7	6	Right	Baseline	1
Goffin	Muki	7	7	Right	Novelty Test	1
Goffin	Muki	7	8	Left	Baseline	1
Goffin	Muki	7	9	Right	Baseline	1
Goffin	Muki	7	10	Left	Baseline	1
Goffin	Muki	7	11	Left	Baseline	1
Goffin	Muki	7	12	Left	Baseline	1
Goffin	Muki	7	13	Right	Baseline	1
Goffin	Muki	7	14	Left	Baseline	1
Goffin	Muki	7	15	Right	Baseline	1
Goffin	Muki	7	16	Right	Baseline	1
Goffin	Muki	7	17	Right	Novelty Test	0
Goffin	Muki	7	18	Right	Baseline	1
Goffin	Muki	7	19	Right	Baseline	1
Goffin	Muki	7	20	Left	Baseline	1
Goffin	Muki	8	1	Right	Baseline	1
Goffin	Muki	8	2	Left	Baseline	1
Goffin	Muki	8	3	Left	Baseline	1
Goffin	Muki	8	4	Right	Baseline	1
Goffin	Muki	8	5	Left	Novelty Test	1
Goffin	Muki	8	6	Left	Baseline	1
Goffin	Muki	8	7	Left	Baseline	1
Goffin	Muki	8	8	Left	Baseline	1
Goffin	Muki	8	9	Left	Baseline	1
Goffin	Muki	8	10	Right	Baseline	1
Goffin	Muki	8	11	Left	Baseline	1
Goffin	Muki	8	12	Right	Baseline	1
Goffin	Muki	8	13	Left	Baseline	1
Goffin	Muki	8	14	Left	Novelty Test	1
Goffin	Muki	8	15	Right	Baseline	1
Goffin	Muki	8	16	Right	Baseline	1
Goffin	Muki	8	17	Left	Baseline	1
Goffin	Muki	8	18	Left	Baseline	1
Goffin	Muki	8	19	Right	Baseline	1
Goffin	Muki	8	20	Right	Baseline	1
Goffin	Muki	9	1	Left	Baseline	1
Goffin	Muki	9	2	Left	Baseline	1
Goffin	Muki	9	3	Right	Baseline	1
Goffin	Muki	9	4	Left	Baseline	1
Goffin	Muki	9	5	Right	Baseline	1
Goffin	Muki	9	6	Left	Baseline	1
Goffin	Muki	9	7	Left	Novelty Test	1
Goffin	Muki	9	8	Right	Baseline	1
Goffin	Muki	9	9	Right	Baseline	1
Goffin	Muki	9	10	Left	Baseline	1
Goffin	Muki	9	11	Right	Baseline	1
Goffin	Muki	9	12	Right	Baseline	1
Goffin	Muki	9	13	Left	Baseline	1
Goffin	Muki	9	14	Right	Novelty Test	0
Goffin	Muki	9	15	Left	Baseline	1
Goffin	Muki	9	16	Right	Baseline	1
Goffin	Muki	9	17	Right	Baseline	1
Goffin	Muki	9	18	Right	Baseline	1
Goffin	Muki	9	19	Left	Baseline	1
Goffin	Muki	9	20	Right	Baseline	1
Goffin	Muki	10	1	Left	Baseline	1
Goffin	Muki	10	2	Left	Baseline	1
Goffin	Muki	10	3	Right	Baseline	1
Goffin	Muki	10	4	Left	Baseline	1
Goffin	Muki	10	5	Right	Baseline	1
Goffin	Muki	10	6	Right	Novelty Test	0
Goffin	Muki	10	7	Left	Baseline	1
Goffin	Muki	10	8	Right	Baseline	1
Goffin	Muki	10	9	Right	Baseline	1
Goffin	Muki	10	10	Left	Baseline	1
Goffin	Muki	10	11	Left	Baseline	1
Goffin	Muki	10	12	Left	Baseline	1
Goffin	Muki	10	13	Left	Baseline	1
Goffin	Muki	10	14	Left	Baseline	1
Goffin	Muki	10	15	Right	Baseline	1
Goffin	Muki	10	16	Left	Baseline	1
Goffin	Muki	10	17	Left	Novelty Test	1
Goffin	Muki	10	18	Left	Baseline	1
Goffin	Muki	10	19	Right	Baseline	1
Goffin	Muki	10	20	Right	Baseline	1
Goffin	Muki	11	1	Left	Baseline	1
Goffin	Muki	11	2	Left	Baseline	1
Goffin	Muki	11	3	Left	Baseline	1
Goffin	Muki	11	4	Right	Baseline	1
Goffin	Muki	11	5	Right	Baseline	1
Goffin	Muki	11	6	Left	Baseline	1
Goffin	Muki	11	7	Left	Novelty Test	1
Goffin	Muki	11	8	Left	Baseline	1
Goffin	Muki	11	9	Right	Baseline	1
Goffin	Muki	11	10	Left	Baseline	1
Goffin	Muki	11	11	Right	Baseline	1
Goffin	Muki	11	12	Right	Baseline	1
Goffin	Muki	11	13	Left	Baseline	1
Goffin	Muki	11	14	Left	Baseline	1
Goffin	Muki	11	15	Right	Baseline	1
Goffin	Muki	11	16	Right	Novelty Test	1
Goffin	Muki	11	17	Left	Baseline	1
Goffin	Muki	11	18	Left	Baseline	1
Goffin	Muki	11	19	Left	Baseline	1
Goffin	Muki	11	20	Left	Baseline	1
Goffin	Muki	12	1	Right	Baseline	1
Goffin	Muki	12	2	Left	Baseline	1
Goffin	Muki	12	3	Right	Baseline	1
Goffin	Muki	12	4	Right	Baseline	1
Goffin	Muki	12	5	Left	Baseline	1
Goffin	Muki	12	6	Left	Baseline	1
Goffin	Muki	12	7	Right	Baseline	1
Goffin	Muki	12	8	Right	Novelty Test	1
Goffin	Muki	12	9	Right	Baseline	1
Goffin	Muki	12	10	Left	Baseline	1
Goffin	Muki	12	11	Left	Baseline	1
Goffin	Muki	12	12	Right	Baseline	1
Goffin	Muki	12	13	Right	Novelty Test	1
Goffin	Muki	12	14	Left	Baseline	1
Goffin	Muki	12	15	Right	Baseline	1
Goffin	Muki	12	16	Right	Baseline	1
Goffin	Muki	12	17	Left	Baseline	1
Goffin	Muki	12	18	Right	Baseline	1
Goffin	Muki	12	19	Right	Baseline	1
Goffin	Muki	12	20	Right	Baseline	1
Goffin	Muppet	1	1	Left	Baseline	1
Goffin	Muppet	1	2	Left	Baseline	1
Goffin	Muppet	1	3	Right	Baseline	1
Goffin	Muppet	1	4	Right	Baseline	1
Goffin	Muppet	1	5	Right	Baseline	1
Goffin	Muppet	1	6	Left	Baseline	0
Goffin	Muppet	1	7	Left	Novelty Test	1
Goffin	Muppet	1	8	Right	Baseline	0
Goffin	Muppet	1	9	Right	Baseline	0
Goffin	Muppet	1	10	Left	Baseline	1
Goffin	Muppet	1	11	Right	Baseline	0
Goffin	Muppet	1	12	Left	Baseline	0
Goffin	Muppet	1	13	Right	Baseline	1
Goffin	Muppet	1	14	Right	Baseline	0
Goffin	Muppet	1	15	Left	Baseline	0
Goffin	Muppet	1	16	Left	Baseline	1
Goffin	Muppet	1	17	Left	Novelty Test	0
Goffin	Muppet	1	18	Right	Baseline	0
Goffin	Muppet	1	19	Right	Baseline	1
Goffin	Muppet	1	20	Right	Baseline	0
Goffin	Muppet	2	1	Right	Baseline	1
Goffin	Muppet	2	2	Right	Baseline	1
Goffin	Muppet	2	3	Right	Baseline	0
Goffin	Muppet	2	4	Left	Baseline	1
Goffin	Muppet	2	5	Right	Novelty Test	0
Goffin	Muppet	2	6	Left	Baseline	0
Goffin	Muppet	2	7	Right	Baseline	0
Goffin	Muppet	2	8	Right	Baseline	1
Goffin	Muppet	2	9	Right	Baseline	1
Goffin	Muppet	2	10	Right	Baseline	1
Goffin	Muppet	2	11	Right	Baseline	0
Goffin	Muppet	2	12	Right	Baseline	0
Goffin	Muppet	2	13	Left	Baseline	1
Goffin	Muppet	2	14	Left	Baseline	1
Goffin	Muppet	2	15	Left	Baseline	1
Goffin	Muppet	2	16	Right	Novelty Test	1
Goffin	Muppet	2	17	Left	Baseline	1
Goffin	Muppet	2	18	Left	Baseline	0
Goffin	Muppet	2	19	Right	Baseline	1
Goffin	Muppet	2	20	Right	Baseline	1
Goffin	Muppet	3	1	Right	Baseline	1
Goffin	Muppet	3	2	Right	Baseline	1
Goffin	Muppet	3	3	Right	Baseline	1
Goffin	Muppet	3	4	Left	Baseline	0
Goffin	Muppet	3	5	Left	Baseline	0
Goffin	Muppet	3	6	Left	Baseline	0
Goffin	Muppet	3	7	Right	Baseline	1
Goffin	Muppet	3	8	Left	Novelty Test	0
Goffin	Muppet	3	9	Right	Baseline	0
Goffin	Muppet	3	10	Right	Baseline	1
Goffin	Muppet	3	11	Right	Baseline	0
Goffin	Muppet	3	12	Left	Baseline	0
Goffin	Muppet	3	13	Right	Baseline	0
Goffin	Muppet	3	14	Right	Baseline	1
Goffin	Muppet	3	15	Left	Baseline	1
Goffin	Muppet	3	16	Left	Baseline	0
Goffin	Muppet	3	17	Right	Novelty Test	0
Goffin	Muppet	3	18	Left	Baseline	0
Goffin	Muppet	3	19	Left	Baseline	0
Goffin	Muppet	3	20	Right	Baseline	1
Goffin	Muppet	4	1	Right	Baseline	0
Goffin	Muppet	4	2	Left	Baseline	1
Goffin	Muppet	4	3	Right	Baseline	1
Goffin	Muppet	4	4	Left	Novelty Test	1
Goffin	Muppet	4	5	Left	Baseline	1
Goffin	Muppet	4	6	Right	Baseline	1
Goffin	Muppet	4	7	Right	Baseline	1
Goffin	Muppet	4	8	Left	Baseline	1
Goffin	Muppet	4	9	Right	Baseline	1
Goffin	Muppet	4	10	Right	Baseline	1
Goffin	Muppet	4	11	Right	Baseline	1
Goffin	Muppet	4	12	Right	Baseline	1
Goffin	Muppet	4	13	Right	Novelty Test	0
Goffin	Muppet	4	14	Left	Baseline	0
Goffin	Muppet	4	15	Right	Baseline	1
Goffin	Muppet	4	16	Left	Baseline	0
Goffin	Muppet	4	17	Left	Baseline	1
Goffin	Muppet	4	18	Right	Baseline	1
Goffin	Muppet	4	19	Left	Baseline	0
Goffin	Muppet	4	20	Right	Baseline	1
Goffin	Muppet	5	1	Left	Baseline	0
Goffin	Muppet	5	2	Left	Baseline	1
Goffin	Muppet	5	3	Left	Baseline	1
Goffin	Muppet	5	4	Left	Baseline	0
Goffin	Muppet	5	5	Left	Baseline	0
Goffin	Muppet	5	6	Left	Novelty Test	0
Goffin	Muppet	5	7	Right	Baseline	1
Goffin	Muppet	5	8	Left	Baseline	1
Goffin	Muppet	5	9	Left	Baseline	1
Goffin	Muppet	5	10	Left	Baseline	1
Goffin	Muppet	5	11	Left	Baseline	0
Goffin	Muppet	5	12	Left	Baseline	1
Goffin	Muppet	5	13	Right	Baseline	1
Goffin	Muppet	5	14	Left	Novelty Test	0
Goffin	Muppet	5	15	Left	Baseline	1
Goffin	Muppet	5	16	Left	Baseline	0
Goffin	Muppet	5	17	Right	Baseline	1
Goffin	Muppet	5	18	Left	Baseline	1
Goffin	Muppet	5	19	Left	Baseline	0
Goffin	Muppet	5	20	Right	Baseline	1
Goffin	Muppet	6	1	Left	Baseline	1
Goffin	Muppet	6	2	Right	Baseline	0
Goffin	Muppet	6	3	Right	Baseline	1
Goffin	Muppet	6	4	Right	Baseline	1
Goffin	Muppet	6	5	Right	Baseline	1
Goffin	Muppet	6	6	Left	Novelty Test	0
Goffin	Muppet	6	7	Right	Baseline	1
Goffin	Muppet	6	8	Right	Baseline	1
Goffin	Muppet	6	9	Left	Baseline	1
Goffin	Muppet	6	10	Left	Baseline	1
Goffin	Muppet	6	11	Right	Baseline	0
Goffin	Muppet	6	12	Left	Baseline	1
Goffin	Muppet	6	13	Right	Baseline	1
Goffin	Muppet	6	14	Left	Novelty Test	1
Goffin	Muppet	6	15	Right	Baseline	0
Goffin	Muppet	6	16	Left	Baseline	1
Goffin	Muppet	6	17	Left	Baseline	1
Goffin	Muppet	6	18	Right	Baseline	1
Goffin	Muppet	6	19	Left	Baseline	1
Goffin	Muppet	6	20	Right	Baseline	1
Goffin	Muppet	7	1	Right	Baseline	0
Goffin	Muppet	7	2	Right	Baseline	1
Goffin	Muppet	7	3	Left	Baseline	1
Goffin	Muppet	7	4	Right	Baseline	1
Goffin	Muppet	7	5	Left	Novelty Test	1
Goffin	Muppet	7	6	Left	Baseline	1
Goffin	Muppet	7	7	Left	Baseline	1
Goffin	Muppet	7	8	Left	Baseline	1
Goffin	Muppet	7	9	Left	Baseline	1
Goffin	Muppet	7	10	Left	Baseline	1
Goffin	Muppet	7	11	Left	Baseline	1
Goffin	Muppet	7	12	Left	Baseline	1
Goffin	Muppet	7	13	Right	Novelty Test	1
Goffin	Muppet	7	14	Right	Baseline	1
Goffin	Muppet	7	15	Right	Baseline	1
Goffin	Muppet	7	16	Left	Baseline	1
Goffin	Muppet	7	17	Left	Baseline	1
Goffin	Muppet	7	18	Left	Baseline	1
Goffin	Muppet	7	19	Left	Baseline	1
Goffin	Muppet	7	20	Right	Baseline	1
Goffin	Muppet	8	1	Right	Baseline	1
Goffin	Muppet	8	2	Right	Baseline	1
Goffin	Muppet	8	3	Left	Baseline	1
Goffin	Muppet	8	4	Right	Baseline	1
Goffin	Muppet	8	5	Left	Baseline	1
Goffin	Muppet	8	6	Right	Baseline	0
Goffin	Muppet	8	7	Left	Baseline	1
Goffin	Muppet	8	8	Right	Novelty Test	0
Goffin	Muppet	8	9	Right	Baseline	1
Goffin	Muppet	8	10	Left	Baseline	1
Goffin	Muppet	8	11	Right	Baseline	1
Goffin	Muppet	8	12	Left	Baseline	1
Goffin	Muppet	8	13	Left	Novelty Test	0
Goffin	Muppet	8	14	Right	Baseline	1
Goffin	Muppet	8	15	Right	Baseline	1
Goffin	Muppet	8	16	Left	Baseline	1
Goffin	Muppet	8	17	Left	Baseline	1
Goffin	Muppet	8	18	Right	Baseline	1
Goffin	Muppet	8	19	Right	Baseline	1
Goffin	Muppet	8	20	Left	Baseline	1
Goffin	Muppet	9	1	Right	Baseline	1
Goffin	Muppet	9	2	Left	Baseline	1
Goffin	Muppet	9	3	Left	Baseline	1
Goffin	Muppet	9	4	Left	Baseline	1
Goffin	Muppet	9	5	Left	Baseline	1
Goffin	Muppet	9	6	Right	Baseline	1
Goffin	Muppet	9	7	Left	Novelty Test	0
Goffin	Muppet	9	8	Right	Baseline	1
Goffin	Muppet	9	9	Right	Baseline	1
Goffin	Muppet	9	10	Right	Baseline	1
Goffin	Muppet	9	11	Left	Baseline	1
Goffin	Muppet	9	12	Left	Baseline	1
Goffin	Muppet	9	13	Left	Baseline	1
Goffin	Muppet	9	14	Left	Baseline	1
Goffin	Muppet	9	15	Right	Baseline	1
Goffin	Muppet	9	16	Left	Novelty Test	0
Goffin	Muppet	9	17	Left	Baseline	1
Goffin	Muppet	9	18	Right	Baseline	1
Goffin	Muppet	9	19	Left	Baseline	1
Goffin	Muppet	9	20	Right	Baseline	1
Goffin	Muppet	10	1	Right	Baseline	1
Goffin	Muppet	10	2	Left	Baseline	1
Goffin	Muppet	10	3	Right	Baseline	1
Goffin	Muppet	10	4	Left	Baseline	1
Goffin	Muppet	10	5	Right	Baseline	1
Goffin	Muppet	10	6	Left	Baseline	1
Goffin	Muppet	10	7	Right	Novelty Test	1
Goffin	Muppet	10	8	Left	Baseline	1
Goffin	Muppet	10	9	Right	Baseline	1
Goffin	Muppet	10	10	Right	Baseline	1
Goffin	Muppet	10	11	Right	Baseline	1
Goffin	Muppet	10	12	Left	Baseline	1
Goffin	Muppet	10	13	Left	Baseline	1
Goffin	Muppet	10	14	Left	Baseline	1
Goffin	Muppet	10	15	Right	Baseline	1
Goffin	Muppet	10	16	Right	Baseline	1
Goffin	Muppet	10	17	Right	Novelty Test	0
Goffin	Muppet	10	18	Left	Baseline	1
Goffin	Muppet	10	19	Left	Baseline	1
Goffin	Muppet	10	20	Left	Baseline	1
Goffin	Muppet	11	1	Right	Baseline	1
Goffin	Muppet	11	2	Right	Baseline	1
Goffin	Muppet	11	3	Right	Baseline	1
Goffin	Muppet	11	4	Right	Baseline	1
Goffin	Muppet	11	5	Left	Baseline	1
Goffin	Muppet	11	6	Right	Baseline	1
Goffin	Muppet	11	7	Right	Baseline	1
Goffin	Muppet	11	8	Right	Novelty Test	1
Goffin	Muppet	11	9	Left	Baseline	1
Goffin	Muppet	11	10	Right	Baseline	1
Goffin	Muppet	11	11	Right	Baseline	1
Goffin	Muppet	11	12	Right	Baseline	1
Goffin	Muppet	11	13	Right	Baseline	1
Goffin	Muppet	11	14	Left	Novelty Test	1
Goffin	Muppet	11	15	Right	Baseline	1
Goffin	Muppet	11	16	Left	Baseline	1
Goffin	Muppet	11	17	Right	Baseline	1
Goffin	Muppet	11	18	Right	Baseline	1
Goffin	Muppet	11	19	Right	Baseline	1
Goffin	Muppet	11	20	Left	Baseline	1
Goffin	Muppet	12	1	Right	Baseline	1
Goffin	Muppet	12	2	Right	Baseline	1
Goffin	Muppet	12	3	Right	Baseline	1
Goffin	Muppet	12	4	Left	Novelty Test	1
Goffin	Muppet	12	5	Left	Baseline	1
Goffin	Muppet	12	6	Left	Baseline	1
Goffin	Muppet	12	7	Left	Baseline	1
Goffin	Muppet	12	8	Left	Baseline	1
Goffin	Muppet	12	9	Right	Baseline	1
Goffin	Muppet	12	10	Right	Baseline	1
Goffin	Muppet	12	11	Left	Baseline	1
Goffin	Muppet	12	12	Right	Baseline	1
Goffin	Muppet	12	13	Right	Baseline	1
Goffin	Muppet	12	14	Left	Baseline	1
Goffin	Muppet	12	15	Right	Novelty Test	1
Goffin	Muppet	12	16	Left	Baseline	1
Goffin	Muppet	12	17	Right	Baseline	1
Goffin	Muppet	12	18	Right	Baseline	1
Goffin	Muppet	12	19	Right	Baseline	1
Goffin	Muppet	12	20	Left	Baseline	1
Goffin	Olympia	1	1	Left	Baseline	1
Goffin	Olympia	1	2	Right	Baseline	0
Goffin	Olympia	1	3	Right	Baseline	1
Goffin	Olympia	1	4	Right	Baseline	1
Goffin	Olympia	1	5	Right	Novelty Test	0
Goffin	Olympia	1	6	Left	Baseline	1
Goffin	Olympia	1	7	Right	Baseline	1
Goffin	Olympia	1	8	Left	Baseline	1
Goffin	Olympia	1	9	Left	Baseline	0
Goffin	Olympia	1	10	Right	Baseline	1
Goffin	Olympia	1	11	Left	Baseline	1
Goffin	Olympia	1	12	Left	Baseline	1
Goffin	Olympia	1	13	Left	Baseline	1
Goffin	Olympia	1	14	Left	Baseline	1
Goffin	Olympia	1	15	Left	Novelty Test	0
Goffin	Olympia	1	16	Left	Baseline	1
Goffin	Olympia	1	17	Left	Baseline	1
Goffin	Olympia	1	18	Right	Baseline	1
Goffin	Olympia	1	19	Right	Baseline	0
Goffin	Olympia	1	20	Right	Baseline	0
Goffin	Olympia	2	1	Right	Baseline	0
Goffin	Olympia	2	2	Left	Baseline	1
Goffin	Olympia	2	3	Right	Baseline	0
Goffin	Olympia	2	4	Right	Novelty Test	0
Goffin	Olympia	2	5	Left	Baseline	1
Goffin	Olympia	2	6	Left	Baseline	0
Goffin	Olympia	2	7	Right	Baseline	0
Goffin	Olympia	2	8	Left	Baseline	1
Goffin	Olympia	2	9	Left	Baseline	1
Goffin	Olympia	2	10	Left	Baseline	0
Goffin	Olympia	2	11	Right	Baseline	0
Goffin	Olympia	2	12	Right	Baseline	0
Goffin	Olympia	2	13	Left	Baseline	1
Goffin	Olympia	2	14	Right	Baseline	0
Goffin	Olympia	2	15	Right	Baseline	1
Goffin	Olympia	2	16	Left	Novelty Test	1
Goffin	Olympia	2	17	Left	Baseline	0
Goffin	Olympia	2	18	Left	Baseline	1
Goffin	Olympia	2	19	Right	Baseline	1
Goffin	Olympia	2	20	Right	Baseline	1
Goffin	Olympia	3	1	Left	Baseline	1
Goffin	Olympia	3	2	Left	Baseline	1
Goffin	Olympia	3	3	Left	Baseline	1
Goffin	Olympia	3	4	Left	Baseline	1
Goffin	Olympia	3	5	Right	Novelty Test	1
Goffin	Olympia	3	6	Left	Baseline	1
Goffin	Olympia	3	7	Left	Baseline	1
Goffin	Olympia	3	8	Right	Baseline	0
Goffin	Olympia	3	9	Left	Baseline	1
Goffin	Olympia	3	10	Left	Baseline	0
Goffin	Olympia	3	11	Left	Baseline	1
Goffin	Olympia	3	12	Right	Baseline	1
Goffin	Olympia	3	13	Left	Novelty Test	0
Goffin	Olympia	3	14	Left	Baseline	1
Goffin	Olympia	3	15	Left	Baseline	1
Goffin	Olympia	3	16	Left	Baseline	1
Goffin	Olympia	3	17	Right	Baseline	0
Goffin	Olympia	3	18	Left	Baseline	1
Goffin	Olympia	3	19	Left	Baseline	1
Goffin	Olympia	3	20	Right	Baseline	0
Goffin	Olympia	4	1	Left	Baseline	1
Goffin	Olympia	4	2	Left	Baseline	1
Goffin	Olympia	4	3	Left	Baseline	1
Goffin	Olympia	4	4	Right	Baseline	1
Goffin	Olympia	4	5	Left	Baseline	1
Goffin	Olympia	4	6	Right	Novelty Test	0
Goffin	Olympia	4	7	Left	Baseline	0
Goffin	Olympia	4	8	Right	Baseline	1
Goffin	Olympia	4	9	Left	Baseline	1
Goffin	Olympia	4	10	Left	Baseline	1
Goffin	Olympia	4	11	Left	Baseline	1
Goffin	Olympia	4	12	Right	Baseline	1
Goffin	Olympia	4	13	Left	Baseline	1
Goffin	Olympia	4	14	Right	Baseline	1
Goffin	Olympia	4	15	Right	Baseline	1
Goffin	Olympia	4	16	Right	Baseline	1
Goffin	Olympia	4	17	Left	Novelty Test	0
Goffin	Olympia	4	18	Left	Baseline	1
Goffin	Olympia	4	19	Left	Baseline	0
Goffin	Olympia	4	20	Left	Baseline	1
Goffin	Olympia	5	1	Left	Baseline	1
Goffin	Olympia	5	2	Right	Baseline	1
Goffin	Olympia	5	3	Right	Baseline	1
Goffin	Olympia	5	4	Left	Baseline	1
Goffin	Olympia	5	5	Left	Baseline	1
Goffin	Olympia	5	6	Right	Baseline	1
Goffin	Olympia	5	7	Right	Novelty Test	0
Goffin	Olympia	5	8	Right	Baseline	1
Goffin	Olympia	5	9	Right	Baseline	0
Goffin	Olympia	5	10	Right	Baseline	1
Goffin	Olympia	5	11	Left	Baseline	1
Goffin	Olympia	5	12	Right	Baseline	1
Goffin	Olympia	5	13	Left	Baseline	1
Goffin	Olympia	5	14	Right	Baseline	1
Goffin	Olympia	5	15	Right	Baseline	1
Goffin	Olympia	5	16	Right	Baseline	0
Goffin	Olympia	5	17	Right	Novelty Test	1
Goffin	Olympia	5	18	Left	Baseline	1
Goffin	Olympia	5	19	Right	Baseline	1
Goffin	Olympia	5	20	Left	Baseline	1
Goffin	Olympia	6	1	Right	Baseline	1
Goffin	Olympia	6	2	Left	Baseline	1
Goffin	Olympia	6	3	Right	Baseline	1
Goffin	Olympia	6	4	Right	Baseline	1
Goffin	Olympia	6	5	Left	Baseline	1
Goffin	Olympia	6	6	Left	Baseline	1
Goffin	Olympia	6	7	Left	Baseline	1
Goffin	Olympia	6	8	Right	Novelty Test	1
Goffin	Olympia	6	9	Left	Baseline	1
Goffin	Olympia	6	10	Right	Baseline	1
Goffin	Olympia	6	11	Left	Baseline	1
Goffin	Olympia	6	12	Right	Baseline	1
Goffin	Olympia	6	13	Right	Novelty Test	1
Goffin	Olympia	6	14	Left	Baseline	1
Goffin	Olympia	6	15	Left	Baseline	1
Goffin	Olympia	6	16	Right	Baseline	1
Goffin	Olympia	6	17	Left	Baseline	1
Goffin	Olympia	6	18	Right	Baseline	1
Goffin	Olympia	6	19	Right	Baseline	1
Goffin	Olympia	6	20	Right	Baseline	1
Goffin	Olympia	7	1	Left	Baseline	1
Goffin	Olympia	7	2	Right	Baseline	1
Goffin	Olympia	7	3	Left	Baseline	1
Goffin	Olympia	7	4	Left	Baseline	1
Goffin	Olympia	7	5	Left	Baseline	1
Goffin	Olympia	7	6	Left	Baseline	1
Goffin	Olympia	7	7	Right	Novelty Test	1
Goffin	Olympia	7	8	Right	Baseline	1
Goffin	Olympia	7	9	Left	Baseline	1
Goffin	Olympia	7	10	Left	Baseline	0
Goffin	Olympia	7	11	Left	Baseline	1
Goffin	Olympia	7	12	Right	Baseline	0
Goffin	Olympia	7	13	Right	Baseline	1
Goffin	Olympia	7	14	Left	Baseline	1
Goffin	Olympia	7	15	Right	Novelty Test	1
Goffin	Olympia	7	16	Left	Baseline	1
Goffin	Olympia	7	17	Left	Baseline	1
Goffin	Olympia	7	18	Left	Baseline	1
Goffin	Olympia	7	19	Right	Baseline	1
Goffin	Olympia	7	20	Right	Baseline	1
Goffin	Pipin	1	1	Right	Baseline	1
Goffin	Pipin	1	2	Left	Baseline	1
Goffin	Pipin	1	3	Left	Baseline	0
Goffin	Pipin	1	4	Right	Baseline	1
Goffin	Pipin	1	5	Left	Baseline	1
Goffin	Pipin	1	6	Left	Baseline	0
Goffin	Pipin	1	7	Right	Baseline	1
Goffin	Pipin	1	8	Left	Novelty Test	0
Goffin	Pipin	1	9	Left	Baseline	1
Goffin	Pipin	1	10	Right	Baseline	1
Goffin	Pipin	1	11	Left	Baseline	0
Goffin	Pipin	1	12	Right	Baseline	1
Goffin	Pipin	1	13	Left	Novelty Test	0
Goffin	Pipin	1	14	Left	Baseline	0
Goffin	Pipin	1	15	Left	Baseline	0
Goffin	Pipin	1	16	Right	Baseline	1
Goffin	Pipin	1	17	Right	Baseline	0
Goffin	Pipin	1	18	Right	Baseline	1
Goffin	Pipin	1	19	Right	Baseline	1
Goffin	Pipin	1	20	Right	Baseline	0
Goffin	Pipin	2	1	Right	Baseline	1
Goffin	Pipin	2	2	Right	Baseline	1
Goffin	Pipin	2	3	Left	Baseline	1
Goffin	Pipin	2	4	Left	Baseline	1
Goffin	Pipin	2	5	Left	Baseline	0
Goffin	Pipin	2	6	Left	Baseline	1
Goffin	Pipin	2	7	Right	Baseline	0
Goffin	Pipin	2	8	Left	Novelty Test	1
Goffin	Pipin	2	9	Right	Baseline	1
Goffin	Pipin	2	10	Left	Baseline	1
Goffin	Pipin	2	11	Right	Baseline	0
Goffin	Pipin	2	12	Right	Baseline	1
Goffin	Pipin	2	13	Right	Baseline	1
Goffin	Pipin	2	14	Left	Baseline	1
Goffin	Pipin	2	15	Right	Baseline	0
Goffin	Pipin	2	16	Left	Baseline	1
Goffin	Pipin	2	17	Left	Novelty Test	1
Goffin	Pipin	2	18	Left	Baseline	0
Goffin	Pipin	2	19	Left	Baseline	1
Goffin	Pipin	2	20	Left	Baseline	1
Goffin	Pipin	3	1	Left	Baseline	1
Goffin	Pipin	3	2	Right	Baseline	0
Goffin	Pipin	3	3	Right	Baseline	1
Goffin	Pipin	3	4	Left	Baseline	1
Goffin	Pipin	3	5	Left	Novelty Test	1
Goffin	Pipin	3	6	Right	Baseline	1
Goffin	Pipin	3	7	Left	Baseline	1
Goffin	Pipin	3	8	Left	Baseline	1
Goffin	Pipin	3	9	Right	Baseline	1
Goffin	Pipin	3	10	Left	Baseline	1
Goffin	Pipin	3	11	Left	Baseline	1
Goffin	Pipin	3	12	Right	Baseline	1
Goffin	Pipin	3	13	Right	Novelty Test	0
Goffin	Pipin	3	14	Right	Baseline	1
Goffin	Pipin	3	15	Left	Baseline	0
Goffin	Pipin	3	16	Left	Baseline	0
Goffin	Pipin	3	17	Left	Baseline	1
Goffin	Pipin	3	18	Left	Baseline	1
Goffin	Pipin	3	19	Left	Baseline	1
Goffin	Pipin	3	20	Left	Baseline	1
Goffin	Pipin	4	1	Right	Baseline	1
Goffin	Pipin	4	2	Right	Baseline	1
Goffin	Pipin	4	3	Right	Baseline	1
Goffin	Pipin	4	4	Left	Baseline	1
Goffin	Pipin	4	5	Left	Baseline	1
Goffin	Pipin	4	6	Left	Baseline	1
Goffin	Pipin	4	7	Left	Novelty Test	1
Goffin	Pipin	4	8	Left	Baseline	1
Goffin	Pipin	4	9	Left	Baseline	1
Goffin	Pipin	4	10	Left	Baseline	1
Goffin	Pipin	4	11	Left	Baseline	1
Goffin	Pipin	4	12	Right	Baseline	1
Goffin	Pipin	4	13	Left	Novelty Test	0
Goffin	Pipin	4	14	Right	Baseline	0
Goffin	Pipin	4	15	Left	Baseline	1
Goffin	Pipin	4	16	Left	Baseline	1
Goffin	Pipin	4	17	Left	Baseline	1
Goffin	Pipin	4	18	Right	Baseline	1
Goffin	Pipin	4	19	Left	Baseline	1
Goffin	Pipin	4	20	Right	Baseline	1
Goffin	Pipin	5	1	Right	Baseline	1
Goffin	Pipin	5	2	Right	Baseline	1
Goffin	Pipin	5	3	Left	Baseline	1
Goffin	Pipin	5	4	Left	Baseline	0
Goffin	Pipin	5	5	Left	Novelty Test	1
Goffin	Pipin	5	6	Left	Baseline	1
Goffin	Pipin	5	7	Right	Baseline	0
Goffin	Pipin	5	8	Right	Baseline	1
Goffin	Pipin	5	9	Right	Baseline	1
Goffin	Pipin	5	10	Left	Baseline	1
Goffin	Pipin	5	11	Left	Baseline	1
Goffin	Pipin	5	12	Left	Baseline	1
Goffin	Pipin	5	13	Right	Baseline	1
Goffin	Pipin	5	14	Right	Baseline	1
Goffin	Pipin	5	15	Right	Baseline	1
Goffin	Pipin	5	16	Left	Novelty Test	1
Goffin	Pipin	5	17	Right	Baseline	1
Goffin	Pipin	5	18	Right	Baseline	1
Goffin	Pipin	5	19	Left	Baseline	1
Goffin	Pipin	5	20	Right	Baseline	1
Goffin	Pipin	6	1	Right	Baseline	1
Goffin	Pipin	6	2	Right	Baseline	1
Goffin	Pipin	6	3	Left	Baseline	1
Goffin	Pipin	6	4	Left	Baseline	1
Goffin	Pipin	6	5	Left	Novelty Test	1
Goffin	Pipin	6	6	Right	Baseline	1
Goffin	Pipin	6	7	Right	Baseline	1
Goffin	Pipin	6	8	Left	Baseline	1
Goffin	Pipin	6	9	Left	Baseline	1
Goffin	Pipin	6	10	Left	Baseline	1
Goffin	Pipin	6	11	Right	Baseline	1
Goffin	Pipin	6	12	Right	Baseline	1
Goffin	Pipin	6	13	Left	Novelty Test	1
Goffin	Pipin	6	14	Left	Baseline	1
Goffin	Pipin	6	15	Left	Baseline	1
Goffin	Pipin	6	16	Right	Baseline	0
Goffin	Pipin	6	17	Right	Baseline	1
Goffin	Pipin	6	18	Right	Baseline	1
Goffin	Pipin	6	19	Left	Baseline	1
Goffin	Pipin	6	20	Right	Baseline	1

## Sheet: Test performance
Individual	Session	Trial	S+ side	Condition	Correct first choice	S+ ID	S- ID
Doolittle	1	1	Left	Baseline	1	55	6
Doolittle	1	2	Left	Baseline	1	55	6
Doolittle	1	3	Left	Baseline	1	55	6
Doolittle	1	4	Left	Baseline	1	55	6
Doolittle	1	5	Right	Test 1	1	45	6
Doolittle	1	6	Left	Baseline	1	55	6
Doolittle	1	7	Left	Baseline	1	55	6
Doolittle	1	8	Right	Test 2	1	55	9
Doolittle	1	9	Right	Baseline	1	55	6
Doolittle	1	10	Right	Baseline	1	55	6
Doolittle	1	11	Right	Baseline	1	55	6
Doolittle	1	12	Right	Test 3	1	45	30
Doolittle	1	13	Left	Baseline	1	55	6
Doolittle	1	14	Left	Baseline	1	55	6
Doolittle	1	15	Left	Baseline	1	55	6
Doolittle	1	16	Left	Baseline	1	55	6
Doolittle	1	17	Left	Test 4	0	95	9
Doolittle	1	18	Left	Baseline	1	55	6
Doolittle	1	19	Left	Baseline	1	55	6
Doolittle	1	20	Right	Baseline	1	55	6
Doolittle	2	1	Right	Baseline	1	55	6
Doolittle	2	2	Right	Baseline	1	55	6
Doolittle	2	3	Right	Baseline	1	55	6
Doolittle	2	4	Left	Test 1	0	4	6
Doolittle	2	5	Left	Baseline	1	55	6
Doolittle	2	6	Right	Baseline	1	55	6
Doolittle	2	7	Left	Baseline	0	55	6
Doolittle	2	8	Right	Test 2	1	55	90
Doolittle	2	9	Right	Baseline	1	55	6
Doolittle	2	10	Right	Baseline	1	55	6
Doolittle	2	11	Right	Baseline	1	55	6
Doolittle	2	12	Right	Test 3	1	4	43
Doolittle	2	13	Left	Baseline	1	55	6
Doolittle	2	14	Left	Baseline	1	55	6
Doolittle	2	15	Left	Baseline	1	55	6
Doolittle	2	16	Right	Test 4	1	41	90
Doolittle	2	17	Right	Baseline	1	55	6
Doolittle	2	18	Left	Baseline	1	55	6
Doolittle	2	19	Left	Baseline	1	55	6
Doolittle	2	20	Left	Baseline	1	55	6
Doolittle	3	1	Left	Baseline	1	55	6
Doolittle	3	2	Left	Baseline	1	55	6
Doolittle	3	3	Right	Baseline	1	55	6
Doolittle	3	4	Left	Test 1	1	99	6
Doolittle	3	5	Left	Baseline	1	55	6
Doolittle	3	6	Left	Baseline	1	55	6
Doolittle	3	7	Left	Baseline	1	55	6
Doolittle	3	8	Left	Test 2	1	55	73
Doolittle	3	9	Right	Baseline	1	55	6
Doolittle	3	10	Left	Baseline	1	55	6
Doolittle	3	11	Left	Baseline	1	55	6
Doolittle	3	12	Right	Baseline	1	55	6
Doolittle	3	13	Right	Test 3	1	99	64
Doolittle	3	14	Left	Baseline	1	55	6
Doolittle	3	15	Left	Baseline	1	55	6
Doolittle	3	16	Right	Baseline	1	55	6
Doolittle	3	17	Left	Test 4	1	36	73
Doolittle	3	18	Right	Baseline	1	55	6
Doolittle	3	19	Left	Baseline	1	55	6
Doolittle	3	20	Right	Baseline	1	55	6
Doolittle	4	1	Right	Baseline	1	55	6
Doolittle	4	2	Left	Baseline	1	55	6
Doolittle	4	3	Right	Baseline	1	55	6
Doolittle	4	4	Left	Baseline	1	55	6
Doolittle	4	5	Left	Test 1	0	37	6
Doolittle	4	6	Right	Baseline	1	55	6
Doolittle	4	7	Right	Baseline	1	55	6
Doolittle	4	8	Left	Baseline	1	55	6
Doolittle	4	9	Left	Test 2	1	55	105
Doolittle	4	10	Right	Baseline	1	55	6
Doolittle	4	11	Left	Baseline	1	55	6
Doolittle	4	12	Left	Test 3	0	37	33
Doolittle	4	13	Right	Baseline	1	55	6
Doolittle	4	14	Right	Baseline	1	55	6
Doolittle	4	15	Right	Baseline	1	55	6
Doolittle	4	16	Right	Test 4	1	23	105
Doolittle	4	17	Left	Baseline	1	55	6
Doolittle	4	18	Right	Baseline	1	55	6
Doolittle	4	19	Right	Baseline	1	55	6
Doolittle	4	20	Left	Baseline	1	55	6
Doolittle	5	1	Right	Baseline	1	55	6
Doolittle	5	2	Right	Baseline	1	55	6
Doolittle	5	3	Left	Baseline	1	55	6
Doolittle	5	4	Right	Test 1	1	24	6
Doolittle	5	5	Left	Baseline	1	55	6
Doolittle	5	6	Right	Baseline	1	55	6
Doolittle	5	7	Right	Baseline	1	55	6
Doolittle	5	8	Right	Baseline	1	55	6
Doolittle	5	9	Right	Test 2	0	55	84
Doolittle	5	10	Right	Baseline	1	55	6
Doolittle	5	11	Right	Baseline	1	55	6
Doolittle	5	12	Right	Baseline	1	55	6
Doolittle	5	13	Right	Test 3	0	24	78
Doolittle	5	14	Left	Baseline	1	55	6
Doolittle	5	15	Right	Baseline	1	55	6
Doolittle	5	16	Left	Test 4	1	15	84
Doolittle	5	17	Left	Baseline	1	55	6
Doolittle	5	18	Left	Baseline	1	55	6
Doolittle	5	19	Left	Baseline	1	55	6
Doolittle	5	20	Right	Baseline	1	55	6
Doolittle	6	1	Left	Baseline	1	55	6
Doolittle	6	2	Right	Baseline	1	55	6
Doolittle	6	3	Right	Baseline	1	55	6
Doolittle	6	4	Left	Baseline	1	55	6
Doolittle	6	5	Left	Test 1	1	154	6
Doolittle	6	6	Left	Baseline	1	55	6
Doolittle	6	7	Left	Baseline	1	55	6
Doolittle	6	8	Left	Baseline	1	55	6
Doolittle	6	9	Left	Test 2	0	55	153
Doolittle	6	10	Right	Baseline	1	55	6
Doolittle	6	11	Left	Baseline	1	55	6
Doolittle	6	12	Right	Test 3	1	154	116
Doolittle	6	13	Left	Baseline	1	55	6
Doolittle	6	14	Left	Baseline	1	55	6
Doolittle	6	15	Left	Baseline	1	55	6
Doolittle	6	16	Right	Baseline	1	55	6
Doolittle	6	17	Left	Test 4	0	168	153
Doolittle	6	18	Left	Baseline	1	55	6
Doolittle	6	19	Left	Baseline	1	55	6
Doolittle	6	20	Right	Baseline	1	55	6
Doolittle	7	1	Right	Baseline	1	55	6
Doolittle	7	2	Left	Baseline	1	55	6
Doolittle	7	3	Right	Baseline	1	55	6
Doolittle	7	4	Left	Baseline	1	55	6
Doolittle	7	5	Left	Test 1	0	180	6
Doolittle	7	6	Left	Baseline	0	55	6
Doolittle	7	7	Left	Baseline	1	55	6
Doolittle	7	8	Left	Baseline	1	55	6
Doolittle	7	9	Right	Test 2	1	55	173
Doolittle	7	10	Left	Baseline	1	55	6
Doolittle	7	11	Right	Baseline	1	55	6
Doolittle	7	12	Right	Baseline	1	55	6
Doolittle	7	13	Right	Test 3	1	180	185
Doolittle	7	14	Left	Baseline	1	55	6
Doolittle	7	15	Right	Baseline	1	55	6
Doolittle	7	16	Left	Test 4	0	152	173
Doolittle	7	17	Right	Baseline	1	55	6
Doolittle	7	18	Right	Baseline	1	55	6
Doolittle	7	19	Left	Baseline	1	55	6
Doolittle	7	20	Right	Baseline	1	55	6
Doolittle	8	1	Left	Baseline	1	55	6
Doolittle	8	2	Right	Baseline	1	55	6
Doolittle	8	3	Left	Baseline	1	55	6
Doolittle	8	4	Right	Test 1	1	169	6
Doolittle	8	5	Right	Baseline	1	55	6
Doolittle	8	6	Right	Baseline	1	55	6
Doolittle	8	7	Left	Baseline	1	55	6
Doolittle	8	8	Right	Baseline	1	55	6
Doolittle	8	9	Right	Test 2	1	55	127
Doolittle	8	10	Left	Baseline	1	55	6
Doolittle	8	11	Left	Baseline	0	55	6
Doolittle	8	12	Left	Baseline	1	55	6
Doolittle	8	13	Right	Test 3	1	169	115
Doolittle	8	14	Left	Baseline	1	55	6
Doolittle	8	15	Right	Baseline	1	55	6
Doolittle	8	16	Right	Baseline	1	55	6
Doolittle	8	17	Right	Test 4	1	137	127
Doolittle	8	18	Right	Baseline	1	55	6
Doolittle	8	19	Right	Baseline	1	55	6
Doolittle	8	20	Left	Baseline	1	55	6
Doolittle	9	1	Left	Baseline	1	55	6
Doolittle	9	2	Right	Baseline	1	55	6
Doolittle	9	3	Left	Baseline	1	55	6
Doolittle	9	4	Left	Baseline	1	55	6
Doolittle	9	5	Right	Test 1	1	187	6
Doolittle	9	6	Right	Baseline	1	55	6
Doolittle	9	7	Right	Baseline	1	55	6
Doolittle	9	8	Right	Test 2	1	55	156
Doolittle	9	9	Left	Baseline	1	55	6
Doolittle	9	10	Right	Baseline	1	55	6
Doolittle	9	11	Right	Baseline	1	55	6
Doolittle	9	12	Left	Test 3	0	187	114
Doolittle	9	13	Right	Baseline	1	55	6
Doolittle	9	14	Right	Baseline	1	55	6
Doolittle	9	15	Right	Baseline	1	55	6
Doolittle	9	16	Left	Baseline	1	55	6
Doolittle	9	17	Left	Test 4	1	188	156
Doolittle	9	18	Left	Baseline	1	55	6
Doolittle	9	19	Left	Baseline	1	55	6
Doolittle	9	20	Right	Baseline	1	55	6
Doolittle	10	1	Left	Baseline	1	55	6
Doolittle	10	2	Left	Baseline	1	55	6
Doolittle	10	3	Left	Baseline	1	55	6
Doolittle	10	4	Left	Test 1	0	111	6
Doolittle	10	5	Right	Baseline	1	55	6
Doolittle	10	6	Right	Baseline	1	55	6
Doolittle	10	7	Right	Baseline	1	55	6
Doolittle	10	8	Right	Test 2	1	55	166
Doolittle	10	9	Right	Baseline	1	55	6
Doolittle	10	10	Left	Baseline	1	55	6
Doolittle	10	11	Right	Baseline	1	55	6
Doolittle	10	12	Right	Test 3	1	111	182
Doolittle	10	13	Right	Baseline	1	55	6
Doolittle	10	14	Right	Baseline	1	55	6
Doolittle	10	15	Right	Baseline	1	55	6
Doolittle	10	16	Left	Baseline	1	55	6
Doolittle	10	17	Right	Test 4	1	179	166
Doolittle	10	18	Right	Baseline	1	55	6
Doolittle	10	19	Right	Baseline	1	55	6
Doolittle	10	20	Right	Baseline	1	55	6
Doolittle	11	1	Left	Baseline	1	55	6
Doolittle	11	2	Left	Baseline	1	55	6
Doolittle	11	3	Right	Baseline	1	55	6
Doolittle	11	4	Left	Test 1	1	177	6
Doolittle	11	5	Right	Baseline	1	55	6
Doolittle	11	6	Right	Baseline	1	55	6
Doolittle	11	7	Right	Baseline	1	55	6
Doolittle	11	8	Left	Baseline	1	55	6
Doolittle	11	9	Left	Test 2	1	55	120
Doolittle	11	10	Left	Baseline	1	55	6
Doolittle	11	11	Right	Baseline	1	55	6
Doolittle	11	12	Right	Baseline	1	55	6
Doolittle	11	13	Left	Test 3	0	177	144
Doolittle	11	14	Right	Baseline	1	55	6
Doolittle	11	15	Left	Baseline	1	55	6
Doolittle	11	16	Right	Test 4	1	164	120
Doolittle	11	17	Left	Baseline	1	55	6
Doolittle	11	18	Left	Baseline	1	55	6
Doolittle	11	19	Left	Baseline	1	55	6
Doolittle	11	20	Left	Baseline	1	55	6
Doolittle	12	1	Right	Baseline	1	55	6
Doolittle	12	2	Left	Baseline	1	55	6
Doolittle	12	3	Right	Baseline	1	55	6
Doolittle	12	4	Right	Baseline	1	55	6
Doolittle	12	5	Right	Test 1	1	113	6
Doolittle	12	6	Left	Baseline	1	55	6
Doolittle	12	7	Left	Baseline	1	55	6
Doolittle	12	8	Left	Baseline	1	55	6
Doolittle	12	9	Left	Test 2	1	55	146
Doolittle	12	10	Left	Baseline	1	55	6
Doolittle	12	11	Right	Baseline	1	55	6
Doolittle	12	12	Right	Test 3	1	113	130
Doolittle	12	13	Right	Baseline	1	55	6
Doolittle	12	14	Left	Baseline	1	55	6
Doolittle	12	15	Right	Baseline	1	55	6
Doolittle	12	16	Right	Baseline	1	55	6
Doolittle	12	17	Right	Test 4	1	142	146
Doolittle	12	18	Right	Baseline	1	55	6
Doolittle	12	19	Right	Baseline	1	55	6
Doolittle	12	20	Right	Baseline	1	55	6
Doolittle	13	1	Left	Baseline	1	55	6
Doolittle	13	2	Left	Baseline	1	55	6
Doolittle	13	3	Right	Baseline	1	55	6
Doolittle	13	4	Left	Test 1	0	148	6
Doolittle	13	5	Right	Baseline	1	55	6
Doolittle	13	6	Left	Baseline	1	55	6
Doolittle	13	7	Right	Baseline	1	55	6
Doolittle	13	8	Right	Baseline	1	55	6
Doolittle	13	9	Right	Test 2	1	55	118
Doolittle	13	10	Right	Baseline	1	55	6
Doolittle	13	11	Right	Baseline	1	55	6
Doolittle	13	12	Right	Test 3	1	148	186
Doolittle	13	13	Left	Baseline	1	55	6
Doolittle	13	14	Left	Baseline	1	55	6
Doolittle	13	15	Right	Baseline	1	55	6
Doolittle	13	16	Left	Baseline	1	55	6
Doolittle	13	17	Right	Test 4	0	181	118
Doolittle	13	18	Right	Baseline	1	55	6
Doolittle	13	19	Right	Baseline	1	55	6
Doolittle	13	20	Left	Baseline	1	55	6
Doolittle	14	1	Right	Baseline	1	55	6
Doolittle	14	2	Right	Baseline	1	55	6
Doolittle	14	3	Right	Baseline	1	55	6
Doolittle	14	4	Right	Test 1	1	122	6
Doolittle	14	5	Left	Baseline	1	55	6
Doolittle	14	6	Right	Baseline	1	55	6
Doolittle	14	7	Left	Baseline	1	55	6
Doolittle	14	8	Right	Baseline	1	55	6
Doolittle	14	9	Right	Test 2	1	55	184
Doolittle	14	10	Left	Baseline	1	55	6
Doolittle	14	11	Right	Baseline	1	55	6
Doolittle	14	12	Left	Baseline	1	55	6
Doolittle	14	13	Right	Test 3	0	122	149
Doolittle	14	14	Left	Baseline	1	55	6
Doolittle	14	15	Left	Baseline	1	55	6
Doolittle	14	16	Left	Test 4	0	176	184
Doolittle	14	17	Right	Baseline	1	55	6
Doolittle	14	18	Left	Baseline	1	55	6
Doolittle	14	19	Right	Baseline	1	55	6
Doolittle	14	20	Right	Baseline	1	55	6
Doolittle	15	1	Left	Baseline	1	55	6
Doolittle	15	2	Left	Baseline	1	55	6
Doolittle	15	3	Left	Baseline	1	55	6
Doolittle	15	4	Left	Test 1	1	190	6
Doolittle	15	5	Left	Baseline	1	55	6
Doolittle	15	6	Right	Baseline	1	55	6
Doolittle	15	7	Left	Baseline	1	55	6
Doolittle	15	8	Right	Test 2	1	55	159
Doolittle	15	9	Right	Baseline	1	55	6
Doolittle	15	10	Right	Baseline	1	55	6
Doolittle	15	11	Right	Baseline	1	55	6
Doolittle	15	12	Right	Test 3	1	190	183
Doolittle	15	13	Right	Baseline	1	55	6
Doolittle	15	14	Left	Baseline	1	55	6
Doolittle	15	15	Left	Baseline	1	55	6
Doolittle	15	16	Right	Test 4	1	170	159
Doolittle	15	17	Left	Baseline	1	55	6
Doolittle	15	18	Left	Baseline	1	55	6
Doolittle	15	19	Right	Baseline	1	55	6
Doolittle	15	20	Left	Baseline	1	55	6
Doolittle	16	1	Right	Baseline	1	55	6
Doolittle	16	2	Right	Baseline	1	55	6
Doolittle	16	3	Left	Baseline	1	55	6
Doolittle	16	4	Left	Baseline	1	55	6
Doolittle	16	5	Right	Test 1	1	145	6
Doolittle	16	6	Right	Baseline	1	55	6
Doolittle	16	7	Left	Baseline	1	55	6
Doolittle	16	8	Right	Test 2	1	55	147
Doolittle	16	9	Right	Baseline	1	55	6
Doolittle	16	10	Right	Baseline	1	55	6
Doolittle	16	11	Right	Baseline	1	55	6
Doolittle	16	12	Left	Test 3	0	145	189
Doolittle	16	13	Right	Baseline	1	55	6
Doolittle	16	14	Right	Baseline	1	55	6
Doolittle	16	15	Right	Baseline	1	55	6
Doolittle	16	16	Right	Test 4	1	143	147
Doolittle	16	17	Left	Baseline	1	55	6
Doolittle	16	18	Right	Baseline	1	55	6
Doolittle	16	19	Right	Baseline	1	55	6
Doolittle	16	20	Right	Baseline	1	55	6
Doolittle	17	1	Left	Baseline	1	55	6
Doolittle	17	2	Right	Baseline	1	55	6
Doolittle	17	3	Left	Baseline	1	55	6
Doolittle	17	4	Right	Test 1	1	157	6
Doolittle	17	5	Right	Baseline	1	55	6
Doolittle	17	6	Right	Baseline	1	55	6
Doolittle	17	7	Left	Baseline	1	55	6
Doolittle	17	8	Right	Baseline	1	55	6
Doolittle	17	9	Right	Test 2	1	55	167
Doolittle	17	10	Left	Baseline	1	55	6
Doolittle	17	11	Left	Baseline	1	55	6
Doolittle	17	12	Right	Test 3	1	157	161
Doolittle	17	13	Right	Baseline	1	55	6
Doolittle	17	14	Right	Baseline	1	55	6
Doolittle	17	15	Right	Baseline	1	55	6
Doolittle	17	16	Left	Baseline	1	55	6
Doolittle	17	17	Right	Test 4	1	155	167
Doolittle	17	18	Left	Baseline	1	55	6
Doolittle	17	19	Right	Baseline	1	55	6
Doolittle	17	20	Left	Baseline	1	55	6
Doolittle	18	1	Right	Baseline	1	55	6
Doolittle	18	2	Right	Baseline	1	55	6
Doolittle	18	3	Right	Baseline	1	55	6
Doolittle	18	4	Left	Baseline	1	55	6
Doolittle	18	5	Left	Test 1	1	139	6
Doolittle	18	6	Right	Baseline	1	55	6
Doolittle	18	7	Right	Baseline	1	55	6
Doolittle	18	8	Right	Baseline	1	55	6
Doolittle	18	9	Right	Test 2	1	55	112
Doolittle	18	10	Left	Baseline	1	55	6
Doolittle	18	11	Left	Baseline	1	55	6
Doolittle	18	12	Right	Baseline	1	55	6
Doolittle	18	13	Left	Test 3	0	139	131
Doolittle	18	14	Right	Baseline	1	55	6
Doolittle	18	15	Left	Baseline	1	55	6
Doolittle	18	16	Right	Baseline	1	55	6
Doolittle	18	17	Right	Test 4	1	140	112
Doolittle	18	18	Right	Baseline	1	55	6
Doolittle	18	19	Right	Baseline	1	55	6
Doolittle	18	20	Right	Baseline	1	55	6
Doolittle	19	1	Left	Baseline	1	55	6
Doolittle	19	2	Left	Baseline	1	55	6
Doolittle	19	3	Right	Baseline	1	55	6
Doolittle	19	4	Right	Baseline	1	55	6
Doolittle	19	5	Left	Test 1	0	124	6
Doolittle	19	6	Right	Baseline	1	55	6
Doolittle	19	7	Right	Baseline	1	55	6
Doolittle	19	8	Right	Test 2	1	55	178
Doolittle	19	9	Left	Baseline	0	55	6
Doolittle	19	10	Left	Baseline	1	55	6
Doolittle	19	11	Left	Baseline	1	55	6
Doolittle	19	12	Left	Test 3	0	124	175
Doolittle	19	13	Left	Baseline	1	55	6
Doolittle	19	14	Left	Baseline	1	55	6
Doolittle	19	15	Left	Baseline	1	55	6
Doolittle	19	16	Left	Test 4	1	133	178
Doolittle	19	17	Left	Baseline	1	55	6
Doolittle	19	18	Left	Baseline	1	55	6
Doolittle	19	19	Right	Baseline	1	55	6
Doolittle	19	20	Left	Baseline	1	55	6
Doolittle	20	1	Left	Baseline	1	55	6
Doolittle	20	2	Left	Baseline	1	55	6
Doolittle	20	3	Right	Baseline	1	55	6
Doolittle	20	4	Left	Test 1	1	123	6
Doolittle	20	5	Right	Baseline	1	55	6
Doolittle	20	6	Left	Baseline	1	55	6
Doolittle	20	7	Left	Baseline	1	55	6
Doolittle	20	8	Left	Baseline	1	55	6
Doolittle	20	9	Right	Test 2	1	55	126
Doolittle	20	10	Left	Baseline	1	55	6
Doolittle	20	11	Right	Baseline	1	55	6
Doolittle	20	12	Right	Test 3	1	123	132
Doolittle	20	13	Left	Baseline	1	55	6
Doolittle	20	14	Left	Baseline	1	55	6
Doolittle	20	15	Right	Baseline	1	55	6
Doolittle	20	16	Right	Baseline	1	55	6
Doolittle	20	17	Left	Test 4	0	172	126
Doolittle	20	18	Left	Baseline	1	55	6
Doolittle	20	19	Left	Baseline	1	55	6
Doolittle	20	20	Left	Baseline	1	55	6
Doolittle	21	1	Left	Baseline	1	55	6
Doolittle	21	2	Right	Baseline	1	55	6
Doolittle	21	3	Right	Baseline	1	55	6
Doolittle	21	4	Left	Baseline	1	55	6
Doolittle	21	5	Left	Test 1	1	134	6
Doolittle	21	6	Left	Baseline	1	55	6
Doolittle	21	7	Left	Baseline	1	55	6
Doolittle	21	8	Right	Test 2	1	55	119
Doolittle	21	9	Left	Baseline	1	55	6
Doolittle	21	10	Left	Baseline	1	55	6
Doolittle	21	11	Right	Baseline	1	55	6
Doolittle	21	12	Right	Test 3	1	134	141
Doolittle	21	13	Right	Baseline	1	55	6
Doolittle	21	14	Left	Baseline	1	55	6
Doolittle	21	15	Left	Baseline	1	55	6
Doolittle	21	16	Left	Baseline	1	55	6
Doolittle	21	17	Right	Test 4	1	138	119
Doolittle	21	18	Right	Baseline	1	55	6
Doolittle	21	19	Right	Baseline	1	55	6
Doolittle	21	20	Left	Baseline	1	55	6
Doolittle	22	1	Left	Baseline	1	55	6
Doolittle	22	2	Right	Baseline	1	55	6
Doolittle	22	3	Right	Baseline	1	55	6
Doolittle	22	4	Left	Baseline	1	55	6
Doolittle	22	5	Left	Test 1	1	135	6
Doolittle	22	6	Right	Baseline	1	55	6
Doolittle	22	7	Left	Baseline	1	55	6
Doolittle	22	8	Left	Test 2	0	55	150
Doolittle	22	9	Left	Baseline	1	55	6
Doolittle	22	10	Right	Baseline	1	55	6
Doolittle	22	11	Right	Baseline	1	55	6
Doolittle	22	12	Left	Test 3	0	135	151
Doolittle	22	13	Left	Baseline	1	55	6
Doolittle	22	14	Left	Baseline	0	55	6
Doolittle	22	15	Left	Baseline	1	55	6
Doolittle	22	16	Left	Test 4	0	163	150
Doolittle	22	17	Left	Baseline	1	55	6
Doolittle	22	18	Right	Baseline	1	55	6
Doolittle	22	19	Right	Baseline	1	55	6
Doolittle	22	20	Left	Baseline	1	55	6
Doolittle	23	1	Right	Baseline	1	55	6
Doolittle	23	2	Left	Baseline	1	55	6
Doolittle	23	3	Right	Baseline	1	55	6
Doolittle	23	4	Right	Baseline	1	55	6
Doolittle	23	5	Right	Test 1	1	160	6
Doolittle	23	6	Right	Baseline	1	55	6
Doolittle	23	7	Right	Baseline	1	55	6
Doolittle	23	8	Right	Baseline	1	55	6
Doolittle	23	9	Right	Test 2	1	55	117
Doolittle	23	10	Left	Baseline	1	55	6
Doolittle	23	11	Right	Baseline	1	55	6
Doolittle	23	12	Right	Test 3	1	160	128
Doolittle	23	13	Left	Baseline	1	55	6
Doolittle	23	14	Left	Baseline	1	55	6
Doolittle	23	15	Right	Baseline	1	55	6
Doolittle	23	16	Right	Test 4	1	158	117
Doolittle	23	17	Left	Baseline	1	55	6
Doolittle	23	18	Right	Baseline	1	55	6
Doolittle	23	19	Right	Baseline	1	55	6
Doolittle	23	20	Left	Baseline	1	55	6
Doolittle	24	1	Left	Baseline	1	55	6
Doolittle	24	2	Left	Baseline	1	55	6
Doolittle	24	3	Right	Baseline	1	55	6
Doolittle	24	4	Left	Test 1	1	136	6
Doolittle	24	5	Left	Baseline	1	55	6
Doolittle	24	6	Right	Baseline	1	55	6
Doolittle	24	7	Right	Baseline	1	55	6
Doolittle	24	8	Right	Test 2	1	55	125
Doolittle	24	9	Left	Baseline	1	55	6
Doolittle	24	10	Left	Baseline	1	55	6
Doolittle	24	11	Right	Baseline	1	55	6
Doolittle	24	12	Right	Baseline	1	55	6
Doolittle	24	13	Left	Test 3	0	136	121
Doolittle	24	14	Right	Baseline	1	55	6
Doolittle	24	15	Left	Baseline	1	55	6
Doolittle	24	16	Right	Test 4	1	129	125
Doolittle	24	17	Right	Baseline	1	55	6
Doolittle	24	18	Left	Baseline	1	55	6
Doolittle	24	19	Left	Baseline	1	55	6
Doolittle	24	20	Right	Baseline	1	55	6
Doolittle	25	1	Right	Baseline	1	55	6
Doolittle	25	2	Right	Baseline	1	55	6
Doolittle	25	3	Left	Baseline	1	55	6
Doolittle	25	4	Left	Baseline	1	55	6
Doolittle	25	5	Right	Test 1	1	171	6
Doolittle	25	6	Left	Baseline	1	55	6
Doolittle	25	7	Right	Baseline	1	55	6
Doolittle	25	8	Right	Test 2	1	55	162
Doolittle	25	9	Left	Baseline	1	55	6
Doolittle	25	10	Left	Baseline	1	55	6
Doolittle	25	11	Right	Baseline	1	55	6
Doolittle	25	12	Left	Test 3	0	171	174
Doolittle	25	13	Left	Baseline	1	55	6
Doolittle	25	14	Right	Baseline	1	55	6
Doolittle	25	15	Right	Baseline	1	55	6
Doolittle	25	16	Right	Baseline	1	55	6
Doolittle	25	17	Right	Test 4	1	165	162
Doolittle	25	18	Right	Baseline	1	55	6
Doolittle	25	19	Right	Baseline	1	55	6
Doolittle	25	20	Left	Baseline	1	55	6
Figaro	1	1	Right	Baseline	1	90	72
Figaro	1	2	Right	Baseline	1	90	72
Figaro	1	3	Left	Baseline	1	90	72
Figaro	1	4	Right	Baseline	1	90	72
Figaro	1	5	Right	Test 1	0	9	72
Figaro	1	6	Right	Baseline	1	90	72
Figaro	1	7	Right	Baseline	1	90	72
Figaro	1	8	Left	Test 2	1	90	52
Figaro	1	9	Right	Baseline	1	90	72
Figaro	1	10	Right	Baseline	1	90	72
Figaro	1	11	Left	Baseline	0	90	72
Figaro	1	12	Left	Baseline	0	90	72
Figaro	1	13	Right	Test 3	0	9	10
Figaro	1	14	Right	Baseline	1	90	72
Figaro	1	15	Left	Baseline	1	90	72
Figaro	1	16	Left	Test 4	0	35	52
Figaro	1	17	Right	Baseline	1	90	72
Figaro	1	18	Left	Baseline	1	90	72
Figaro	1	19	Left	Baseline	1	90	72
Figaro	1	20	Right	Baseline	1	90	72
Figaro	2	1	Left	Baseline	1	90	72
Figaro	2	2	Right	Baseline	1	90	72
Figaro	2	3	Right	Baseline	1	90	72
Figaro	2	4	Right	Test 1	0	45	72
Figaro	2	5	Right	Baseline	1	90	72
Figaro	2	6	Right	Baseline	1	90	72
Figaro	2	7	Right	Baseline	1	90	72
Figaro	2	8	Right	Test 2	1	90	70
Figaro	2	9	Right	Baseline	1	90	72
Figaro	2	10	Right	Baseline	1	90	72
Figaro	2	11	Right	Baseline	1	90	72
Figaro	2	12	Right	Test 3	0	45	32
Figaro	2	13	Right	Baseline	1	90	72
Figaro	2	14	Left	Baseline	1	90	72
Figaro	2	15	Left	Baseline	1	90	72
Figaro	2	16	Left	Baseline	1	90	72
Figaro	2	17	Left	Test 4	0	37	70
Figaro	2	18	Right	Baseline	1	90	72
Figaro	2	19	Right	Baseline	1	90	72
Figaro	2	20	Left	Baseline	1	90	72
Figaro	3	1	Left	Baseline	1	90	72
Figaro	3	2	Left	Baseline	1	90	72
Figaro	3	3	Right	Baseline	1	90	72
Figaro	3	4	Right	Test 1	1	2	72
Figaro	3	5	Right	Baseline	1	90	72
Figaro	3	6	Right	Baseline	1	90	72
Figaro	3	7	Right	Baseline	1	90	72
Figaro	3	8	Left	Test 2	1	90	23
Figaro	3	9	Left	Baseline	1	90	72
Figaro	3	10	Left	Baseline	1	90	72
Figaro	3	11	Left	Baseline	1	90	72
Figaro	3	12	Left	Test 3	1	2	96
Figaro	3	13	Right	Baseline	1	90	72
Figaro	3	14	Right	Baseline	1	90	72
Figaro	3	15	Right	Baseline	1	90	72
Figaro	3	16	Left	Baseline	1	90	72
Figaro	3	17	Left	Test 4	0	31	23
Figaro	3	18	Left	Baseline	1	90	72
Figaro	3	19	Left	Baseline	1	90	72
Figaro	3	20	Right	Baseline	1	90	72
Figaro	4	1	Left	Baseline	1	90	72
Figaro	4	2	Left	Baseline	1	90	72
Figaro	4	3	Right	Baseline	1	90	72
Figaro	4	4	Left	Test 1	1	22	72
Figaro	4	5	Right	Baseline	1	90	72
Figaro	4	6	Right	Baseline	1	90	72
Figaro	4	7	Right	Baseline	1	90	72
Figaro	4	8	Right	Baseline	1	90	72
Figaro	4	9	Left	Test 2	1	90	3
Figaro	4	10	Right	Baseline	1	90	72
Figaro	4	11	Right	Baseline	1	90	72
Figaro	4	12	Right	Baseline	1	90	72
Figaro	4	13	Right	Test 3	0	22	15
Figaro	4	14	Right	Baseline	1	90	72
Figaro	4	15	Left	Baseline	1	90	72
Figaro	4	16	Right	Test 4	0	69	3
Figaro	4	17	Left	Baseline	1	90	72
Figaro	4	18	Left	Baseline	1	90	72
Figaro	4	19	Left	Baseline	1	90	72
Figaro	4	20	Left	Baseline	1	90	72
Figaro	5	1	Left	Baseline	1	90	72
Figaro	5	2	Left	Baseline	1	90	72
Figaro	5	3	Right	Baseline	1	90	72
Figaro	5	4	Right	Test 1	1	13	72
Figaro	5	5	Right	Baseline	1	90	72
Figaro	5	6	Right	Baseline	1	90	72
Figaro	5	7	Left	Baseline	1	90	72
Figaro	5	8	Right	Baseline	1	90	72
Figaro	5	9	Left	Test 2	1	90	63
Figaro	5	10	Left	Baseline	1	90	72
Figaro	5	11	Left	Baseline	1	90	72
Figaro	5	12	Left	Test 3	1	13	19
Figaro	5	13	Right	Baseline	0	90	72
Figaro	5	14	Right	Baseline	1	90	72
Figaro	5	15	Right	Baseline	1	90	72
Figaro	5	16	Right	Test 4	0	51	63
Figaro	5	17	Right	Baseline	1	90	72
Figaro	5	18	Right	Baseline	1	90	72
Figaro	5	19	Right	Baseline	1	90	72
Figaro	5	20	Left	Baseline	1	90	72
Figaro	6	1	Left	Baseline	1	90	72
Figaro	6	2	Left	Baseline	1	90	72
Figaro	6	3	Right	Baseline	1	90	72
Figaro	6	4	Right	Baseline	1	90	72
Figaro	6	5	Left	Test 1	1	175	72
Figaro	6	6	Right	Baseline	1	90	72
Figaro	6	7	Right	Baseline	1	90	72
Figaro	6	8	Left	Baseline	1	90	72
Figaro	6	9	Right	Test 2	1	90	167
Figaro	6	10	Right	Baseline	1	90	72
Figaro	6	11	Right	Baseline	1	90	72
Figaro	6	12	Left	Baseline	1	90	72
Figaro	6	13	Left	Test 3	1	175	135
Figaro	6	14	Right	Baseline	1	90	72
Figaro	6	15	Left	Baseline	1	90	72
Figaro	6	16	Right	Test 4	1	174	167
Figaro	6	17	Left	Baseline	1	90	72
Figaro	6	18	Left	Baseline	1	90	72
Figaro	6	19	Left	Baseline	1	90	72
Figaro	6	20	Right	Baseline	1	90	72
Figaro	7	1	Right	Baseline	1	90	72
Figaro	7	2	Left	Baseline	1	90	72
Figaro	7	3	Right	Baseline	1	90	72
Figaro	7	4	Right	Test 1	1	151	72
Figaro	7	5	Left	Baseline	1	90	72
Figaro	7	6	Left	Baseline	1	90	72
Figaro	7	7	Right	Baseline	1	90	72
Figaro	7	8	Left	Baseline	1	90	72
Figaro	7	9	Left	Test 2	0	90	145
Figaro	7	10	Right	Baseline	1	90	72
Figaro	7	11	Left	Baseline	1	90	72
Figaro	7	12	Left	Test 3	0	151	172
Figaro	7	13	Right	Baseline	1	90	72
Figaro	7	14	Left	Baseline	1	90	72
Figaro	7	15	Right	Baseline	1	90	72
Figaro	7	16	Right	Baseline	1	90	72
Figaro	7	17	Left	Test 4	0	166	145
Figaro	7	18	Right	Baseline	1	90	72
Figaro	7	19	Right	Baseline	1	90	72
Figaro	7	20	Left	Baseline	1	90	72
Figaro	8	1	Right	Baseline	1	90	72
Figaro	8	2	Left	Baseline	1	90	72
Figaro	8	3	Left	Baseline	1	90	72
Figaro	8	4	Left	Baseline	1	90	72
Figaro	8	5	Right	Test 1	1	183	72
Figaro	8	6	Left	Baseline	1	90	72
Figaro	8	7	Right	Baseline	1	90	72
Figaro	8	8	Right	Test 2	1	90	187
Figaro	8	9	Left	Baseline	1	90	72
Figaro	8	10	Right	Baseline	1	90	72
Figaro	8	11	Right	Baseline	1	90	72
Figaro	8	12	Right	Baseline	1	90	72
Figaro	8	13	Left	Test 3	1	183	159
Figaro	8	14	Left	Baseline	0	90	72
Figaro	8	15	Left	Baseline	1	90	72
Figaro	8	16	Right	Test 4	1	114	187
Figaro	8	17	Left	Baseline	1	90	72
Figaro	8	18	Right	Baseline	1	90	72
Figaro	8	19	Right	Baseline	1	90	72
Figaro	8	20	Right	Baseline	1	90	72
Figaro	9	1	Right	Baseline	1	90	72
Figaro	9	2	Left	Baseline	1	90	72
Figaro	9	3	Left	Baseline	1	90	72
Figaro	9	4	Right	Baseline	1	90	72
Figaro	9	5	Left	Test 1	1	134	72
Figaro	9	6	Right	Baseline	1	90	72
Figaro	9	7	Right	Baseline	1	90	72
Figaro	9	8	Left	Test 2	1	90	128
Figaro	9	9	Left	Baseline	1	90	72
Figaro	9	10	Right	Baseline	1	90	72
Figaro	9	11	Right	Baseline	1	90	72
Figaro	9	12	Right	Test 3	1	134	165
Figaro	9	13	Left	Baseline	1	90	72
Figaro	9	14	Left	Baseline	1	90	72
Figaro	9	15	Right	Baseline	1	90	72
Figaro	9	16	Left	Test 4	0	186	128
Figaro	9	17	Right	Baseline	1	90	72
Figaro	9	18	Left	Baseline	1	90	72
Figaro	9	19	Right	Baseline	1	90	72
Figaro	9	20	Left	Baseline	1	90	72
Figaro	10	1	Right	Baseline	1	90	72
Figaro	10	2	Right	Baseline	1	90	72
Figaro	10	3	Left	Baseline	1	90	72
Figaro	10	4	Right	Baseline	1	90	72
Figaro	10	5	Left	Test 1	1	173	72
Figaro	10	6	Right	Baseline	1	90	72
Figaro	10	7	Right	Baseline	1	90	72
Figaro	10	8	Left	Test 2	1	90	141
Figaro	10	9	Right	Baseline	1	90	72
Figaro	10	10	Left	Baseline	1	90	72
Figaro	10	11	Right	Baseline	1	90	72
Figaro	10	12	Left	Test 3	0	173	118
Figaro	10	13	Right	Baseline	1	90	72
Figaro	10	14	Right	Baseline	1	90	72
Figaro	10	15	Left	Baseline	1	90	72
Figaro	10	16	Left	Test 4	0	123	141
Figaro	10	17	Left	Baseline	1	90	72
Figaro	10	18	Left	Baseline	1	90	72
Figaro	10	19	Left	Baseline	1	90	72
Figaro	10	20	Right	Baseline	1	90	72
Figaro	11	1	Left	Baseline	1	90	72
Figaro	11	2	Left	Baseline	1	90	72
Figaro	11	3	Left	Baseline	1	90	72
Figaro	11	4	Right	Test 1	1	115	72
Figaro	11	5	Right	Baseline	1	90	72
Figaro	11	6	Right	Baseline	1	90	72
Figaro	11	7	Left	Baseline	1	90	72
Figaro	11	8	Right	Baseline	1	90	72
Figaro	11	9	Left	Test 2	0	90	136
Figaro	11	10	Left	Baseline	1	90	72
Figaro	11	11	Right	Baseline	1	90	72
Figaro	11	12	Left	Baseline	1	90	72
Figaro	11	13	Left	Test 3	0	115	140
Figaro	11	14	Right	Baseline	1	90	72
Figaro	11	15	Left	Baseline	1	90	72
Figaro	11	16	Right	Test 4	0	143	136
Figaro	11	17	Right	Baseline	1	90	72
Figaro	11	18	Right	Baseline	1	90	72
Figaro	11	19	Right	Baseline	1	90	72
Figaro	11	20	Right	Baseline	1	90	72
Figaro	12	1	Left	Baseline	1	90	72
Figaro	12	2	Left	Baseline	1	90	72
Figaro	12	3	Left	Baseline	1	90	72
Figaro	12	4	Right	Baseline	1	90	72
Figaro	12	5	Left	Test 1	1	117	72
Figaro	12	6	Right	Baseline	1	90	72
Figaro	12	7	Right	Baseline	1	90	72
Figaro	12	8	Right	Test 2	1	90	126
Figaro	12	9	Right	Baseline	1	90	72
Figaro	12	10	Left	Baseline	1	90	72
Figaro	12	11	Left	Baseline	1	90	72
Figaro	12	12	Right	Test 3	1	117	132
Figaro	12	13	Left	Baseline	1	90	72
Figaro	12	14	Right	Baseline	1	90	72
Figaro	12	15	Left	Baseline	1	90	72
Figaro	12	16	Right	Test 4	1	162	126
Figaro	12	17	Right	Baseline	1	90	72
Figaro	12	18	Left	Baseline	1	90	72
Figaro	12	19	Right	Baseline	1	90	72
Figaro	12	20	Left	Baseline	1	90	72
Figaro	13	1	Left	Baseline	1	90	72
Figaro	13	2	Right	Baseline	1	90	72
Figaro	13	3	Right	Baseline	1	90	72
Figaro	13	4	Left	Test 1	1	180	72
Figaro	13	5	Left	Baseline	1	90	72
Figaro	13	6	Left	Baseline	1	90	72
Figaro	13	7	Left	Baseline	1	90	72
Figaro	13	8	Right	Test 2	1	90	148
Figaro	13	9	Right	Baseline	1	90	72
Figaro	13	10	Left	Baseline	1	90	72
Figaro	13	11	Left	Baseline	1	90	72
Figaro	13	12	Right	Test 3	1	180	137
Figaro	13	13	Right	Baseline	1	90	72
Figaro	13	14	Left	Baseline	1	90	72
Figaro	13	15	Left	Baseline	1	90	72
Figaro	13	16	Right	Baseline	1	90	72
Figaro	13	17	Left	Test 4	0	170	148
Figaro	13	18	Right	Baseline	1	90	72
Figaro	13	19	Left	Baseline	1	90	72
Figaro	13	20	Left	Baseline	1	90	72
Figaro	14	1	Right	Baseline	1	90	72
Figaro	14	2	Left	Baseline	1	90	72
Figaro	14	3	Right	Baseline	1	90	72
Figaro	14	4	Left	Test 1	1	147	72
Figaro	14	5	Left	Baseline	1	90	72
Figaro	14	6	Left	Baseline	1	90	72
Figaro	14	7	Right	Baseline	1	90	72
Figaro	14	8	Left	Baseline	1	90	72
Figaro	14	9	Right	Test 2	1	90	161
Figaro	14	10	Left	Baseline	1	90	72
Figaro	14	11	Left	Baseline	1	90	72
Figaro	14	12	Left	Baseline	1	90	72
Figaro	14	13	Right	Test 3	1	147	131
Figaro	14	14	Right	Baseline	1	90	72
Figaro	14	15	Left	Baseline	1	90	72
Figaro	14	16	Left	Baseline	1	90	72
Figaro	14	17	Right	Test 4	0	160	161
Figaro	14	18	Right	Baseline	1	90	72
Figaro	14	19	Right	Baseline	1	90	72
Figaro	14	20	Left	Baseline	1	90	72
Figaro	15	1	Right	Baseline	1	90	72
Figaro	15	2	Left	Baseline	1	90	72
Figaro	15	3	Left	Baseline	1	90	72
Figaro	15	4	Left	Test 1	1	164	72
Figaro	15	5	Right	Baseline	1	90	72
Figaro	15	6	Right	Baseline	1	90	72
Figaro	15	7	Right	Baseline	1	90	72
Figaro	15	8	Left	Baseline	1	90	72
Figaro	15	9	Right	Test 2	1	90	138
Figaro	15	10	Left	Baseline	1	90	72
Figaro	15	11	Right	Baseline	1	90	72
Figaro	15	12	Right	Baseline	1	90	72
Figaro	15	13	Right	Test 3	1	164	130
Figaro	15	14	Left	Baseline	1	90	72
Figaro	15	15	Left	Baseline	1	90	72
Figaro	15	16	Left	Baseline	1	90	72
Figaro	15	17	Left	Test 4	0	122	138
Figaro	15	18	Right	Baseline	1	90	72
Figaro	15	19	Left	Baseline	1	90	72
Figaro	15	20	Right	Baseline	1	90	72
Figaro	16	1	Right	Baseline	1	90	72
Figaro	16	2	Right	Baseline	1	90	72
Figaro	16	3	Right	Baseline	1	90	72
Figaro	16	4	Right	Test 1	1	120	72
Figaro	16	5	Right	Baseline	1	90	72
Figaro	16	6	Left	Baseline	1	90	72
Figaro	16	7	Left	Baseline	1	90	72
Figaro	16	8	Right	Test 2	1	90	178
Figaro	16	9	Left	Baseline	1	90	72
Figaro	16	10	Right	Baseline	1	90	72
Figaro	16	11	Left	Baseline	1	90	72
Figaro	16	12	Right	Test 3	1	120	153
Figaro	16	13	Left	Baseline	1	90	72
Figaro	16	14	Right	Baseline	1	90	72
Figaro	16	15	Left	Baseline	1	90	72
Figaro	16	16	Right	Baseline	1	90	72
Figaro	16	17	Left	Test 4	0	190	178
Figaro	16	18	Right	Baseline	1	90	72
Figaro	16	19	Left	Baseline	1	90	72
Figaro	16	20	Right	Baseline	1	90	72
Figaro	17	1	Left	Baseline	1	90	72
Figaro	17	2	Left	Baseline	1	90	72
Figaro	17	3	Left	Baseline	1	90	72
Figaro	17	4	Left	Baseline	1	90	72
Figaro	17	5	Right	Test 1	1	163	72
Figaro	17	6	Left	Baseline	1	90	72
Figaro	17	7	Left	Baseline	1	90	72
Figaro	17	8	Right	Baseline	1	90	72
Figaro	17	9	Left	Test 2	0	90	179
Figaro	17	10	Left	Baseline	1	90	72
Figaro	17	11	Right	Baseline	0	90	72
Figaro	17	12	Left	Baseline	1	90	72
Figaro	17	13	Right	Test 3	0	163	157
Figaro	17	14	Left	Baseline	1	90	72
Figaro	17	15	Right	Baseline	1	90	72
Figaro	17	16	Right	Baseline	1	90	72
Figaro	17	17	Right	Test 4	1	184	179
Figaro	17	18	Left	Baseline	1	90	72
Figaro	17	19	Left	Baseline	1	90	72
Figaro	17	20	Left	Baseline	1	90	72
Figaro	18	1	Right	Baseline	1	90	72
Figaro	18	2	Left	Baseline	1	90	72
Figaro	18	3	Right	Baseline	1	90	72
Figaro	18	4	Left	Baseline	1	90	72
Figaro	18	5	Right	Test 1	1	121	72
Figaro	18	6	Left	Baseline	1	90	72
Figaro	18	7	Right	Baseline	1	90	72
Figaro	18	8	Left	Test 2	1	90	181
Figaro	18	9	Left	Baseline	1	90	72
Figaro	18	10	Right	Baseline	1	90	72
Figaro	18	11	Right	Baseline	1	90	72
Figaro	18	12	Right	Baseline	1	90	72
Figaro	18	13	Right	Test 3	1	121	127
Figaro	18	14	Left	Baseline	1	90	72
Figaro	18	15	Left	Baseline	1	90	72
Figaro	18	16	Left	Baseline	1	90	72
Figaro	18	17	Left	Test 4	1	111	181
Figaro	18	18	Right	Baseline	1	90	72
Figaro	18	19	Left	Baseline	1	90	72
Figaro	18	20	Left	Baseline	1	90	72
Figaro	19	1	Right	Baseline	1	90	72
Figaro	19	2	Right	Baseline	1	90	72
Figaro	19	3	Left	Baseline	1	90	72
Figaro	19	4	Right	Baseline	1	90	72
Figaro	19	5	Right	Test 1	1	142	72
Figaro	19	6	Left	Baseline	1	90	72
Figaro	19	7	Right	Baseline	1	90	72
Figaro	19	8	Left	Baseline	1	90	72
Figaro	19	9	Left	Test 2	0	90	149
Figaro	19	10	Right	Baseline	1	90	72
Figaro	19	11	Right	Baseline	1	90	72
Figaro	19	12	Right	Test 3	1	142	144
Figaro	19	13	Right	Baseline	1	90	72
Figaro	19	14	Right	Baseline	1	90	72
Figaro	19	15	Left	Baseline	1	90	72
Figaro	19	16	Right	Baseline	1	90	72
Figaro	19	17	Left	Test 4	0	116	149
Figaro	19	18	Left	Baseline	1	90	72
Figaro	19	19	Left	Baseline	1	90	72
Figaro	19	20	Left	Baseline	1	90	72
Figaro	20	1	Right	Baseline	1	90	72
Figaro	20	2	Right	Baseline	1	90	72
Figaro	20	3	Right	Baseline	1	90	72
Figaro	20	4	Left	Test 1	1	146	72
Figaro	20	5	Right	Baseline	1	90	72
Figaro	20	6	Right	Baseline	1	90	72
Figaro	20	7	Right	Baseline	1	90	72
Figaro	20	8	Right	Baseline	1	90	72
Figaro	20	9	Left	Test 2	0	90	155
Figaro	20	10	Left	Baseline	1	90	72
Figaro	20	11	Left	Baseline	1	90	72
Figaro	20	12	Right	Test 3	1	146	152
Figaro	20	13	Right	Baseline	1	90	72
Figaro	20	14	Left	Baseline	1	90	72
Figaro	20	15	Left	Baseline	1	90	72
Figaro	20	16	Right	Test 4	1	113	155
Figaro	20	17	Left	Baseline	1	90	72
Figaro	20	18	Right	Baseline	1	90	72
Figaro	20	19	Left	Baseline	1	90	72
Figaro	20	20	Right	Baseline	1	90	72
Figaro	21	1	Right	Baseline	1	90	72
Figaro	21	2	Left	Baseline	1	90	72
Figaro	21	3	Left	Baseline	1	90	72
Figaro	21	4	Right	Test 1	1	188	72
Figaro	21	5	Left	Baseline	1	90	72
Figaro	21	6	Left	Baseline	1	90	72
Figaro	21	7	Right	Baseline	1	90	72
Figaro	21	8	Right	Baseline	1	90	72
Figaro	21	9	Left	Test 2	0	90	154
Figaro	21	10	Left	Baseline	1	90	72
Figaro	21	11	Left	Baseline	1	90	72
Figaro	21	12	Left	Baseline	1	90	72
Figaro	21	13	Left	Test 3	0	188	182
Figaro	21	14	Left	Baseline	1	90	72
Figaro	21	15	Left	Baseline	1	90	72
Figaro	21	16	Right	Baseline	1	90	72
Figaro	21	17	Right	Test 4	1	129	154
Figaro	21	18	Right	Baseline	1	90	72
Figaro	21	19	Right	Baseline	1	90	72
Figaro	21	20	Right	Baseline	1	90	72
Figaro	22	1	Right	Baseline	1	90	72
Figaro	22	2	Left	Baseline	1	90	72
Figaro	22	3	Left	Baseline	1	90	72
Figaro	22	4	Right	Baseline	1	90	72
Figaro	22	5	Right	Test 1	1	176	72
Figaro	22	6	Right	Baseline	1	90	72
Figaro	22	7	Left	Baseline	1	90	72
Figaro	22	8	Right	Test 2	1	90	112
Figaro	22	9	Right	Baseline	1	90	72
Figaro	22	10	Left	Baseline	1	90	72
Figaro	22	11	Left	Baseline	1	90	72
Figaro	22	12	Right	Test 3	1	176	168
Figaro	22	13	Left	Baseline	1	90	72
Figaro	22	14	Left	Baseline	1	90	72
Figaro	22	15	Left	Baseline	1	90	72
Figaro	22	16	Right	Test 4	1	139	112
Figaro	22	17	Left	Baseline	1	90	72
Figaro	22	18	Right	Baseline	1	90	72
Figaro	22	19	Left	Baseline	1	90	72
Figaro	22	20	Right	Baseline	1	90	72
Figaro	23	1	Left	Baseline	1	90	72
Figaro	23	2	Left	Baseline	1	90	72
Figaro	23	3	Left	Baseline	1	90	72
Figaro	23	4	Left	Baseline	1	90	72
Figaro	23	5	Left	Test 1	1	150	72
Figaro	23	6	Right	Baseline	1	90	72
Figaro	23	7	Right	Baseline	1	90	72
Figaro	23	8	Right	Baseline	1	90	72
Figaro	23	9	Right	Test 2	1	90	171
Figaro	23	10	Right	Baseline	1	90	72
Figaro	23	11	Right	Baseline	1	90	72
Figaro	23	12	Right	Test 3	1	150	125
Figaro	23	13	Left	Baseline	1	90	72
Figaro	23	14	Right	Baseline	1	90	72
Figaro	23	15	Left	Baseline	1	90	72
Figaro	23	16	Right	Test 4	1	158	171
Figaro	23	17	Right	Baseline	1	90	72
Figaro	23	18	Left	Baseline	1	90	72
Figaro	23	19	Left	Baseline	1	90	72
Figaro	23	20	Right	Baseline	1	90	72
Figaro	24	1	Left	Baseline	1	90	72
Figaro	24	2	Left	Baseline	1	90	72
Figaro	24	3	Right	Baseline	1	90	72
Figaro	24	4	Left	Test 1	1	189	72
Figaro	24	5	Right	Baseline	1	90	72
Figaro	24	6	Left	Baseline	1	90	72
Figaro	24	7	Right	Baseline	1	90	72
Figaro	24	8	Left	Baseline	1	90	72
Figaro	24	9	Left	Test 2	0	90	185
Figaro	24	10	Right	Baseline	1	90	72
Figaro	24	11	Right	Baseline	1	90	72
Figaro	24	12	Right	Test 3	1	189	119
Figaro	24	13	Right	Baseline	1	90	72
Figaro	24	14	Left	Baseline	1	90	72
Figaro	24	15	Right	Baseline	1	90	72
Figaro	24	16	Left	Test 4	0	169	185
Figaro	24	17	Right	Baseline	1	90	72
Figaro	24	18	Right	Baseline	1	90	72
Figaro	24	19	Right	Baseline	1	90	72
Figaro	24	20	Left	Baseline	1	90	72
Figaro	25	1	Right	Baseline	1	90	72
Figaro	25	2	Left	Baseline	1	90	72
Figaro	25	3	Right	Baseline	1	90	72
Figaro	25	4	Left	Baseline	1	90	72
Figaro	25	5	Left	Test 1	1	177	72
Figaro	25	6	Left	Baseline	1	90	72
Figaro	25	7	Right	Baseline	1	90	72
Figaro	25	8	Left	Test 2	0	90	133
Figaro	25	9	Left	Baseline	1	90	72
Figaro	25	10	Left	Baseline	1	90	72
Figaro	25	11	Right	Baseline	1	90	72
Figaro	25	12	Left	Baseline	1	90	72
Figaro	25	13	Left	Test 3	0	177	124
Figaro	25	14	Left	Baseline	1	90	72
Figaro	25	15	Left	Baseline	1	90	72
Figaro	25	16	Left	Baseline	1	90	72
Figaro	25	17	Right	Test 4	1	156	133
Figaro	25	18	Right	Baseline	1	90	72
Figaro	25	19	Right	Baseline	1	90	72
Figaro	25	20	Left	Baseline	1	90	72
Fini	1	1	Right	Baseline	1	88	54
Fini	1	2	Left	Baseline	1	88	54
Fini	1	3	Left	Baseline	1	88	54
Fini	1	4	Left	Baseline	1	88	54
Fini	1	5	Left	Test 1	0	4	54
Fini	1	6	Right	Baseline	1	88	54
Fini	1	7	Left	Baseline	1	88	54
Fini	1	8	Left	Test 2	1	88	96
Fini	1	9	Left	Baseline	1	88	54
Fini	1	10	Left	Baseline	1	88	54
Fini	1	11	Left	Baseline	1	88	54
Fini	1	12	Right	Test 3	1	4	108
Fini	1	13	Left	Baseline	1	88	54
Fini	1	14	Right	Baseline	1	88	54
Fini	1	15	Right	Baseline	1	88	54
Fini	1	16	Right	Baseline	1	88	54
Fini	1	17	Right	Test 4	1	31	96
Fini	1	18	Left	Baseline	1	88	54
Fini	1	19	Left	Baseline	1	88	54
Fini	1	20	Right	Baseline	1	88	54
Fini	2	1	Left	Baseline	1	88	54
Fini	2	2	Right	Baseline	1	88	54
Fini	2	3	Right	Baseline	1	88	54
Fini	2	4	Left	Baseline	1	88	54
Fini	2	5	Left	Test 1	1	65	54
Fini	2	6	Right	Baseline	1	88	54
Fini	2	7	Right	Baseline	1	88	54
Fini	2	8	Right	Baseline	0	88	54
Fini	2	9	Right	Test 2	1	88	11
Fini	2	10	Left	Baseline	1	88	54
Fini	2	11	Left	Baseline	1	88	54
Fini	2	12	Right	Test 3	1	65	2
Fini	2	13	Left	Baseline	1	88	54
Fini	2	14	Left	Baseline	1	88	54
Fini	2	15	Left	Baseline	1	88	54
Fini	2	16	Left	Test 4	1	79	11
Fini	2	17	Right	Baseline	1	88	54
Fini	2	18	Left	Baseline	1	88	54
Fini	2	19	Left	Baseline	1	88	54
Fini	2	20	Right	Baseline	1	88	54
Fini	3	1	Left	Baseline	1	88	54
Fini	3	2	Right	Baseline	1	88	54
Fini	3	3	Left	Baseline	1	88	54
Fini	3	4	Left	Test 1	1	70	54
Fini	3	5	Left	Baseline	1	88	54
Fini	3	6	Right	Baseline	1	88	54
Fini	3	7	Left	Baseline	1	88	54
Fini	3	8	Right	Test 2	1	88	95
Fini	3	9	Right	Baseline	1	88	54
Fini	3	10	Left	Baseline	1	88	54
Fini	3	11	Right	Baseline	1	88	54
Fini	3	12	Right	Baseline	1	88	54
Fini	3	13	Right	Test 3	0	70	66
Fini	3	14	Left	Baseline	1	88	54
Fini	3	15	Left	Baseline	1	88	54
Fini	3	16	Right	Baseline	1	88	54
Fini	3	17	Left	Test 4	1	107	95
Fini	3	18	Right	Baseline	1	88	54
Fini	3	19	Left	Baseline	1	88	54
Fini	3	20	Left	Baseline	1	88	54
Fini	4	1	Left	Baseline	1	88	54
Fini	4	2	Right	Baseline	1	88	54
Fini	4	3	Right	Baseline	1	88	54
Fini	4	4	Right	Baseline	1	88	54
Fini	4	5	Left	Test 1	1	39	54
Fini	4	6	Left	Baseline	1	88	54
Fini	4	7	Right	Baseline	1	88	54
Fini	4	8	Left	Test 2	1	88	51
Fini	4	9	Left	Baseline	1	88	54
Fini	4	10	Right	Baseline	1	88	54
Fini	4	11	Left	Baseline	1	88	54
Fini	4	12	Left	Test 3	1	39	46
Fini	4	13	Left	Baseline	1	88	54
Fini	4	14	Right	Baseline	1	88	54
Fini	4	15	Left	Baseline	1	88	54
Fini	4	16	Right	Baseline	1	88	54
Fini	4	17	Left	Test 4	0	84	51
Fini	4	18	Left	Baseline	1	88	54
Fini	4	19	Left	Baseline	1	88	54
Fini	4	20	Left	Baseline	1	88	54
Fini	5	1	Right	Baseline	1	88	54
Fini	5	2	Left	Baseline	1	88	54
Fini	5	3	Right	Baseline	1	88	54
Fini	5	4	Left	Test 1	1	45	54
Fini	5	5	Left	Baseline	1	88	54
Fini	5	6	Left	Baseline	1	88	54
Fini	5	7	Left	Baseline	1	88	54
Fini	5	8	Right	Baseline	1	88	54
Fini	5	9	Right	Test 2	0	88	92
Fini	5	10	Right	Baseline	1	88	54
Fini	5	11	Right	Baseline	1	88	54
Fini	5	12	Right	Baseline	1	88	54
Fini	5	13	Left	Test 3	1	45	67
Fini	5	14	Left	Baseline	1	88	54
Fini	5	15	Left	Baseline	1	88	54
Fini	5	16	Right	Baseline	1	88	54
Fini	5	17	Right	Test 4	1	80	92
Fini	5	18	Right	Baseline	1	88	54
Fini	5	19	Left	Baseline	1	88	54
Fini	5	20	Right	Baseline	1	88	54
Fini	6	1	Right	Baseline	1	88	54
Fini	6	2	Left	Baseline	0	88	54
Fini	6	3	Right	Baseline	1	88	54
Fini	6	4	Right	Baseline	1	88	54
Fini	6	5	Right	Test 1	1	173	54
Fini	6	6	Right	Baseline	1	88	54
Fini	6	7	Left	Baseline	1	88	54
Fini	6	8	Right	Test 2	1	88	117
Fini	6	9	Left	Baseline	1	88	54
Fini	6	10	Left	Baseline	1	88	54
Fini	6	11	Right	Baseline	1	88	54
Fini	6	12	Right	Test 3	1	173	188
Fini	6	13	Left	Baseline	0	88	54
Fini	6	14	Left	Baseline	1	88	54
Fini	6	15	Right	Baseline	1	88	54
Fini	6	16	Left	Test 4	0	139	117
Fini	6	17	Left	Baseline	1	88	54
Fini	6	18	Left	Baseline	1	88	54
Fini	6	19	Right	Baseline	1	88	54
Fini	6	20	Right	Baseline	1	88	54
Fini	7	1	Right	Baseline	1	88	54
Fini	7	2	Left	Baseline	1	88	54
Fini	7	3	Right	Baseline	1	88	54
Fini	7	4	Right	Baseline	1	88	54
Fini	7	5	Left	Test 1	0	153	54
Fini	7	6	Left	Baseline	1	88	54
Fini	7	7	Right	Baseline	1	88	54
Fini	7	8	Right	Test 2	1	88	177
Fini	7	9	Right	Baseline	1	88	54
Fini	7	10	Left	Baseline	1	88	54
Fini	7	11	Right	Baseline	1	88	54
Fini	7	12	Right	Test 3	1	153	160
Fini	7	13	Right	Baseline	1	88	54
Fini	7	14	Right	Baseline	1	88	54
Fini	7	15	Left	Baseline	1	88	54
Fini	7	16	Right	Test 4	1	149	177
Fini	7	17	Left	Baseline	1	88	54
Fini	7	18	Left	Baseline	1	88	54
Fini	7	19	Right	Baseline	1	88	54
Fini	7	20	Right	Baseline	1	88	54
Fini	8	1	Right	Baseline	1	88	54
Fini	8	2	Right	Baseline	1	88	54
Fini	8	3	Right	Baseline	1	88	54
Fini	8	4	Right	Test 1	1	112	54
Fini	8	5	Right	Baseline	1	88	54
Fini	8	6	Right	Baseline	1	88	54
Fini	8	7	Right	Baseline	1	88	54
Fini	8	8	Right	Baseline	1	88	54
Fini	8	9	Left	Test 2	0	88	137
Fini	8	10	Left	Baseline	1	88	54
Fini	8	11	Left	Baseline	1	88	54
Fini	8	12	Right	Baseline	1	88	54
Fini	8	13	Right	Test 3	1	112	175
Fini	8	14	Right	Baseline	1	88	54
Fini	8	15	Right	Baseline	1	88	54
Fini	8	16	Right	Test 4	1	142	137
Fini	8	17	Left	Baseline	1	88	54
Fini	8	18	Left	Baseline	1	88	54
Fini	8	19	Right	Baseline	1	88	54
Fini	8	20	Left	Baseline	1	88	54
Fini	9	1	Left	Baseline	1	88	54
Fini	9	2	Left	Baseline	1	88	54
Fini	9	3	Right	Baseline	1	88	54
Fini	9	4	Right	Test 1	1	125	54
Fini	9	5	Right	Baseline	1	88	54
Fini	9	6	Right	Baseline	1	88	54
Fini	9	7	Left	Baseline	1	88	54
Fini	9	8	Left	Test 2	1	88	190
Fini	9	9	Left	Baseline	1	88	54
Fini	9	10	Right	Baseline	1	88	54
Fini	9	11	Right	Baseline	1	88	54
Fini	9	12	Right	Baseline	1	88	54
Fini	9	13	Right	Test 3	0	125	131
Fini	9	14	Right	Baseline	1	88	54
Fini	9	15	Left	Baseline	1	88	54
Fini	9	16	Left	Baseline	1	88	54
Fini	9	17	Left	Test 4	0	164	190
Fini	9	18	Left	Baseline	1	88	54
Fini	9	19	Left	Baseline	1	88	54
Fini	9	20	Right	Baseline	1	88	54
Fini	10	1	Right	Baseline	1	88	54
Fini	10	2	Left	Baseline	1	88	54
Fini	10	3	Right	Baseline	1	88	54
Fini	10	4	Right	Baseline	1	88	54
Fini	10	5	Left	Test 1	1	146	54
Fini	10	6	Right	Baseline	1	88	54
Fini	10	7	Left	Baseline	1	88	54
Fini	10	8	Left	Baseline	1	88	54
Fini	10	9	Left	Test 2	0	88	157
Fini	10	10	Right	Baseline	1	88	54
Fini	10	11	Right	Baseline	1	88	54
Fini	10	12	Right	Test 3	1	146	141
Fini	10	13	Right	Baseline	1	88	54
Fini	10	14	Left	Baseline	1	88	54
Fini	10	15	Right	Baseline	1	88	54
Fini	10	16	Left	Test 4	0	170	157
Fini	10	17	Right	Baseline	1	88	54
Fini	10	18	Left	Baseline	1	88	54
Fini	10	19	Left	Baseline	1	88	54
Fini	10	20	Left	Baseline	1	88	54
Fini	11	1	Left	Baseline	1	88	54
Fini	11	2	Left	Baseline	1	88	54
Fini	11	3	Right	Baseline	1	88	54
Fini	11	4	Right	Test 1	1	140	54
Fini	11	5	Left	Baseline	1	88	54
Fini	11	6	Left	Baseline	1	88	54
Fini	11	7	Right	Baseline	1	88	54
Fini	11	8	Left	Baseline	1	88	54
Fini	11	9	Left	Test 2	1	88	166
Fini	11	10	Right	Baseline	1	88	54
Fini	11	11	Left	Baseline	1	88	54
Fini	11	12	Right	Test 3	1	140	129
Fini	11	13	Right	Baseline	1	88	54
Fini	11	14	Right	Baseline	1	88	54
Fini	11	15	Right	Baseline	1	88	54
Fini	11	16	Left	Test 4	0	136	166
Fini	11	17	Right	Baseline	1	88	54
Fini	11	18	Right	Baseline	1	88	54
Fini	11	19	Right	Baseline	1	88	54
Fini	11	20	Right	Baseline	1	88	54
Fini	12	1	Left	Baseline	1	88	54
Fini	12	2	Right	Baseline	0	88	54
Fini	12	3	Left	Baseline	1	88	54
Fini	12	4	Right	Test 1	1	181	54
Fini	12	5	Right	Baseline	1	88	54
Fini	12	6	Left	Baseline	1	88	54
Fini	12	7	Left	Baseline	1	88	54
Fini	12	8	Right	Baseline	1	88	54
Fini	12	9	Right	Test 2	0	88	168
Fini	12	10	Right	Baseline	1	88	54
Fini	12	11	Right	Baseline	1	88	54
Fini	12	12	Right	Test 3	1	181	121
Fini	12	13	Right	Baseline	1	88	54
Fini	12	14	Right	Baseline	1	88	54
Fini	12	15	Left	Baseline	1	88	54
Fini	12	16	Right	Baseline	1	88	54
Fini	12	17	Left	Test 4	0	167	168
Fini	12	18	Right	Baseline	1	88	54
Fini	12	19	Right	Baseline	1	88	54
Fini	12	20	Right	Baseline	1	88	54
Fini	13	1	Right	Baseline	1	88	54
Fini	13	2	Left	Baseline	1	88	54
Fini	13	3	Right	Baseline	1	88	54
Fini	13	4	Right	Baseline	1	88	54
Fini	13	5	Left	Test 1	0	134	54
Fini	13	6	Right	Baseline	1	88	54
Fini	13	7	Left	Baseline	1	88	54
Fini	13	8	Left	Baseline	1	88	54
Fini	13	9	Left	Test 2	0	88	158
Fini	13	10	Left	Baseline	0	88	54
Fini	13	11	Left	Baseline	1	88	54
Fini	13	12	Right	Test 3	1	134	111
Fini	13	13	Right	Baseline	1	88	54
Fini	13	14	Right	Baseline	1	88	54
Fini	13	15	Right	Baseline	1	88	54
Fini	13	16	Right	Test 4	1	172	158
Fini	13	17	Left	Baseline	1	88	54
Fini	13	18	Left	Baseline	1	88	54
Fini	13	19	Left	Baseline	1	88	54
Fini	13	20	Right	Baseline	1	88	54
Fini	14	1	Right	Baseline	1	88	54
Fini	14	2	Right	Baseline	1	88	54
Fini	14	3	Left	Baseline	1	88	54
Fini	14	4	Right	Test 1	1	155	54
Fini	14	5	Right	Baseline	1	88	54
Fini	14	6	Left	Baseline	1	88	54
Fini	14	7	Left	Baseline	1	88	54
Fini	14	8	Left	Baseline	1	88	54
Fini	14	9	Right	Test 2	1	88	127
Fini	14	10	Right	Baseline	1	88	54
Fini	14	11	Right	Baseline	1	88	54
Fini	14	12	Right	Test 3	1	155	132
Fini	14	13	Left	Baseline	1	88	54
Fini	14	14	Right	Baseline	1	88	54
Fini	14	15	Right	Baseline	1	88	54
Fini	14	16	Right	Test 4	1	120	127
Fini	14	17	Left	Baseline	1	88	54
Fini	14	18	Right	Baseline	1	88	54
Fini	14	19	Right	Baseline	1	88	54
Fini	14	20	Left	Baseline	1	88	54
Fini	15	1	Left	Baseline	1	88	54
Fini	15	2	Left	Baseline	1	88	54
Fini	15	3	Right	Baseline	1	88	54
Fini	15	4	Left	Test 1	1	122	54
Fini	15	5	Right	Baseline	1	88	54
Fini	15	6	Right	Baseline	1	88	54
Fini	15	7	Left	Baseline	1	88	54
Fini	15	8	Right	Baseline	1	88	54
Fini	15	9	Right	Test 2	0	88	133
Fini	15	10	Left	Baseline	1	88	54
Fini	15	11	Right	Baseline	1	88	54
Fini	15	12	Left	Baseline	1	88	54
Fini	15	13	Right	Test 3	1	122	126
Fini	15	14	Left	Baseline	1	88	54
Fini	15	15	Left	Baseline	1	88	54
Fini	15	16	Left	Test 4	0	128	133
Fini	15	17	Left	Baseline	1	88	54
Fini	15	18	Right	Baseline	1	88	54
Fini	15	19	Left	Baseline	1	88	54
Fini	15	20	Right	Baseline	1	88	54
Fini	16	1	Right	Baseline	1	88	54
Fini	16	2	Left	Baseline	1	88	54
Fini	16	3	Left	Baseline	1	88	54
Fini	16	4	Right	Baseline	1	88	54
Fini	16	5	Right	Test 1	1	124	54
Fini	16	6	Left	Baseline	1	88	54
Fini	16	7	Left	Baseline	1	88	54
Fini	16	8	Right	Baseline	1	88	54
Fini	16	9	Right	Test 2	1	88	171
Fini	16	10	Right	Baseline	1	88	54
Fini	16	11	Right	Baseline	1	88	54
Fini	16	12	Right	Baseline	1	88	54
Fini	16	13	Left	Test 3	0	124	184
Fini	16	14	Left	Baseline	1	88	54
Fini	16	15	Right	Baseline	1	88	54
Fini	16	16	Right	Test 4	1	138	171
Fini	16	17	Left	Baseline	1	88	54
Fini	16	18	Right	Baseline	1	88	54
Fini	16	19	Left	Baseline	1	88	54
Fini	16	20	Left	Baseline	1	88	54
Fini	17	1	Left	Baseline	1	88	54
Fini	17	2	Left	Baseline	1	88	54
Fini	17	3	Left	Baseline	1	88	54
Fini	17	4	Right	Baseline	1	88	54
Fini	17	5	Left	Test 1	1	150	54
Fini	17	6	Left	Baseline	1	88	54
Fini	17	7	Right	Baseline	1	88	54
Fini	17	8	Left	Baseline	1	88	54
Fini	17	9	Left	Test 2	1	88	189
Fini	17	10	Right	Baseline	1	88	54
Fini	17	11	Left	Baseline	1	88	54
Fini	17	12	Right	Test 3	1	150	114
Fini	17	13	Right	Baseline	1	88	54
Fini	17	14	Right	Baseline	1	88	54
Fini	17	15	Right	Baseline	1	88	54
Fini	17	16	Right	Baseline	1	88	54
Fini	17	17	Right	Test 4	1	147	189
Fini	17	18	Right	Baseline	1	88	54
Fini	17	19	Right	Baseline	1	88	54
Fini	17	20	Left	Baseline	1	88	54
Fini	18	1	Right	Baseline	1	88	54
Fini	18	2	Right	Baseline	1	88	54
Fini	18	3	Right	Baseline	1	88	54
Fini	18	4	Right	Baseline	1	88	54
Fini	18	5	Right	Test 1	1	180	54
Fini	18	6	Left	Baseline	1	88	54
Fini	18	7	Left	Baseline	1	88	54
Fini	18	8	Right	Test 2	1	88	179
Fini	18	9	Left	Baseline	1	88	54
Fini	18	10	Left	Baseline	1	88	54
Fini	18	11	Right	Baseline	1	88	54
Fini	18	12	Right	Baseline	1	88	54
Fini	18	13	Right	Test 3	0	180	162
Fini	18	14	Left	Baseline	1	88	54
Fini	18	15	Right	Baseline	1	88	54
Fini	18	16	Left	Test 4	1	165	179
Fini	18	17	Right	Baseline	1	88	54
Fini	18	18	Right	Baseline	1	88	54
Fini	18	19	Right	Baseline	1	88	54
Fini	18	20	Right	Baseline	1	88	54
Fini	19	1	Right	Baseline	1	88	54
Fini	19	2	Right	Baseline	1	88	54
Fini	19	3	Right	Baseline	1	88	54
Fini	19	4	Left	Test 1	1	119	54
Fini	19	5	Left	Baseline	1	88	54
Fini	19	6	Right	Baseline	1	88	54
Fini	19	7	Left	Baseline	1	88	54
Fini	19	8	Left	Test 2	0	88	148
Fini	19	9	Right	Baseline	1	88	54
Fini	19	10	Left	Baseline	1	88	54
Fini	19	11	Left	Baseline	1	88	54
Fini	19	12	Left	Baseline	1	88	54
Fini	19	13	Left	Test 3	0	119	151
Fini	19	14	Right	Baseline	1	88	54
Fini	19	15	Left	Baseline	1	88	54
Fini	19	16	Right	Baseline	1	88	54
Fini	19	17	Right	Test 4	1	182	148
Fini	19	18	Right	Baseline	1	88	54
Fini	19	19	Left	Baseline	1	88	54
Fini	19	20	Left	Baseline	1	88	54
Fini	20	1	Left	Baseline	1	88	54
Fini	20	2	Left	Baseline	1	88	54
Fini	20	3	Right	Baseline	1	88	54
Fini	20	4	Left	Baseline	1	88	54
Fini	20	5	Right	Test 1	1	143	54
Fini	20	6	Left	Baseline	1	88	54
Fini	20	7	Right	Baseline	1	88	54
Fini	20	8	Left	Test 2	0	88	118
Fini	20	9	Left	Baseline	1	88	54
Fini	20	10	Right	Baseline	1	88	54
Fini	20	11	Right	Baseline	1	88	54
Fini	20	12	Left	Baseline	1	88	54
Fini	20	13	Left	Test 3	0	143	152
Fini	20	14	Right	Baseline	1	88	54
Fini	20	15	Right	Baseline	1	88	54
Fini	20	16	Right	Baseline	1	88	54
Fini	20	17	Right	Test 4	0	135	118
Fini	20	18	Right	Baseline	1	88	54
Fini	20	19	Left	Baseline	1	88	54
Fini	20	20	Left	Baseline	1	88	54
Fini	21	1	Left	Baseline	0	88	54
Fini	21	2	Right	Baseline	1	88	54
Fini	21	3	Left	Baseline	0	88	54
Fini	21	4	Right	Baseline	1	88	54
Fini	21	5	Left	Test 1	0	130	54
Fini	21	6	Left	Baseline	1	88	54
Fini	21	7	Right	Baseline	1	88	54
Fini	21	8	Right	Test 2	1	88	113
Fini	21	9	Right	Baseline	1	88	54
Fini	21	10	Left	Baseline	1	88	54
Fini	21	11	Left	Baseline	1	88	54
Fini	21	12	Left	Baseline	1	88	54
Fini	21	13	Left	Test 3	0	130	176
Fini	21	14	Left	Baseline	1	88	54
Fini	21	15	Left	Baseline	1	88	54
Fini	21	16	Left	Test 4	0	187	113
Fini	21	17	Left	Baseline	0	88	54
Fini	21	18	Right	Baseline	1	88	54
Fini	21	19	Right	Baseline	1	88	54
Fini	21	20	Right	Baseline	1	88	54
Fini	22	1	Right	Baseline	1	88	54
Fini	22	2	Right	Baseline	1	88	54
Fini	22	3	Right	Baseline	1	88	54
Fini	22	4	Right	Test 1	1	116	54
Fini	22	5	Left	Baseline	1	88	54
Fini	22	6	Left	Baseline	1	88	54
Fini	22	7	Left	Baseline	1	88	54
Fini	22	8	Right	Test 2	1	88	183
Fini	22	9	Right	Baseline	1	88	54
Fini	22	10	Left	Baseline	1	88	54
Fini	22	11	Right	Baseline	1	88	54
Fini	22	12	Left	Test 3	0	116	144
Fini	22	13	Left	Baseline	1	88	54
Fini	22	14	Left	Baseline	1	88	54
Fini	22	15	Right	Baseline	1	88	54
Fini	22	16	Left	Baseline	1	88	54
Fini	22	17	Right	Test 4	1	185	183
Fini	22	18	Right	Baseline	1	88	54
Fini	22	19	Left	Baseline	1	88	54
Fini	22	20	Left	Baseline	1	88	54
Fini	23	1	Left	Baseline	1	88	54
Fini	23	2	Right	Baseline	1	88	54
Fini	23	3	Right	Baseline	1	88	54
Fini	23	4	Right	Test 1	1	115	54
Fini	23	5	Left	Baseline	1	88	54
Fini	23	6	Right	Baseline	1	88	54
Fini	23	7	Left	Baseline	1	88	54
Fini	23	8	Left	Test 2	1	88	163
Fini	23	9	Right	Baseline	1	88	54
Fini	23	10	Right	Baseline	1	88	54
Fini	23	11	Left	Baseline	1	88	54
Fini	23	12	Left	Test 3	0	115	174
Fini	23	13	Right	Baseline	1	88	54
Fini	23	14	Left	Baseline	1	88	54
Fini	23	15	Right	Baseline	1	88	54
Fini	23	16	Right	Test 4	1	123	163
Fini	23	17	Left	Baseline	1	88	54
Fini	23	18	Left	Baseline	1	88	54
Fini	23	19	Left	Baseline	1	88	54
Fini	23	20	Left	Baseline	1	88	54
Fini	24	1	Left	Baseline	1	88	54
Fini	24	2	Left	Baseline	1	88	54
Fini	24	3	Left	Baseline	1	88	54
Fini	24	4	Right	Test 1	1	169	54
Fini	24	5	Left	Baseline	1	88	54
Fini	24	6	Left	Baseline	1	88	54
Fini	24	7	Right	Baseline	1	88	54
Fini	24	8	Left	Test 2	1	88	186
Fini	24	9	Right	Baseline	1	88	54
Fini	24	10	Left	Baseline	1	88	54
Fini	24	11	Right	Baseline	1	88	54
Fini	24	12	Right	Baseline	1	88	54
Fini	24	13	Left	Test 3	0	169	178
Fini	24	14	Right	Baseline	1	88	54
Fini	24	15	Right	Baseline	1	88	54
Fini	24	16	Left	Baseline	1	88	54
Fini	24	17	Right	Test 4	1	156	186
Fini	24	18	Left	Baseline	1	88	54
Fini	24	19	Left	Baseline	1	88	54
Fini	24	20	Right	Baseline	1	88	54
Fini	25	1	Right	Baseline	1	88	54
Fini	25	2	Left	Baseline	1	88	54
Fini	25	3	Left	Baseline	1	88	54
Fini	25	4	Left	Baseline	1	88	54
Fini	25	5	Right	Test 1	1	145	54
Fini	25	6	Right	Baseline	1	88	54
Fini	25	7	Right	Baseline	1	88	54
Fini	25	8	Right	Test 2	1	88	161
Fini	25	9	Right	Baseline	1	88	54
Fini	25	10	Right	Baseline	1	88	54
Fini	25	11	Right	Baseline	1	88	54
Fini	25	12	Right	Test 3	1	145	159
Fini	25	13	Left	Baseline	1	88	54
Fini	25	14	Right	Baseline	1	88	54
Fini	25	15	Right	Baseline	1	88	54
Fini	25	16	Left	Test 4	0	154	161
Fini	25	17	Left	Baseline	1	88	54
Fini	25	18	Right	Baseline	1	88	54
Fini	25	19	Right	Baseline	1	88	54
Fini	25	20	Right	Baseline	1	88	54
Heidi	1	1	Left	Baseline	1	41	68
Heidi	1	2	Right	Baseline	1	41	68
Heidi	1	3	Left	Baseline	1	41	68
Heidi	1	4	Right	Baseline	1	41	68
Heidi	1	5	Left	Test 1	1	86	68
Heidi	1	6	Right	Baseline	1	41	68
Heidi	1	7	Right	Baseline	1	41	68
Heidi	1	8	Left	Baseline	1	41	68
Heidi	1	9	Left	Test 2	1	41	85
Heidi	1	10	Left	Baseline	1	41	68
Heidi	1	11	Left	Baseline	1	41	68
Heidi	1	12	Right	Baseline	1	41	68
Heidi	1	13	Right	Test 3	1	86	66
Heidi	1	14	Left	Baseline	1	41	68
Heidi	1	15	Left	Baseline	1	41	68
Heidi	1	16	Right	Test 4	0	83	85
Heidi	1	17	Right	Baseline	1	41	68
Heidi	1	18	Right	Baseline	1	41	68
Heidi	1	19	Right	Baseline	1	41	68
Heidi	1	20	Left	Baseline	1	41	68
Heidi	2	1	Right	Baseline	1	41	68
Heidi	2	2	Right	Baseline	1	41	68
Heidi	2	3	Left	Baseline	1	41	68
Heidi	2	4	Left	Baseline	1	41	68
Heidi	2	5	Left	Test 1	1	21	68
Heidi	2	6	Left	Baseline	1	41	68
Heidi	2	7	Left	Baseline	1	41	68
Heidi	2	8	Right	Baseline	1	41	68
Heidi	2	9	Right	Test 2	1	41	67
Heidi	2	10	Right	Baseline	1	41	68
Heidi	2	11	Left	Baseline	1	41	68
Heidi	2	12	Left	Test 3	0	21	95
Heidi	2	13	Right	Baseline	0	41	68
Heidi	2	14	Left	Baseline	1	41	68
Heidi	2	15	Left	Baseline	1	41	68
Heidi	2	16	Right	Baseline	1	41	68
Heidi	2	17	Right	Test 4	1	44	67
Heidi	2	18	Left	Baseline	1	41	68
Heidi	2	19	Left	Baseline	1	41	68
Heidi	2	20	Left	Baseline	1	41	68
Heidi	3	1	Left	Baseline	1	41	68
Heidi	3	2	Left	Baseline	1	41	68
Heidi	3	3	Right	Baseline	0	41	68
Heidi	3	4	Right	Test 1	0	98	68
Heidi	3	5	Left	Baseline	1	41	68
Heidi	3	6	Left	Baseline	1	41	68
Heidi	3	7	Right	Baseline	1	41	68
Heidi	3	8	Left	Test 2	1	41	26
Heidi	3	9	Right	Baseline	1	41	68
Heidi	3	10	Right	Baseline	1	41	68
Heidi	3	11	Left	Baseline	1	41	68
Heidi	3	12	Right	Baseline	1	41	68
Heidi	3	13	Right	Test 3	0	98	96
Heidi	3	14	Left	Baseline	1	41	68
Heidi	3	15	Left	Baseline	1	41	68
Heidi	3	16	Right	Baseline	1	41	68
Heidi	3	17	Right	Test 4	0	7	26
Heidi	3	18	Left	Baseline	1	41	68
Heidi	3	19	Left	Baseline	1	41	68
Heidi	3	20	Right	Baseline	1	41	68
Heidi	4	1	Left	Baseline	1	41	68
Heidi	4	2	Right	Baseline	1	41	68
Heidi	4	3	Left	Baseline	1	41	68
Heidi	4	4	Left	Test 1	0	23	68
Heidi	4	5	Left	Baseline	1	41	68
Heidi	4	6	Left	Baseline	1	41	68
Heidi	4	7	Left	Baseline	1	41	68
Heidi	4	8	Right	Test 2	1	41	24
Heidi	4	9	Right	Baseline	1	41	68
Heidi	4	10	Right	Baseline	1	41	68
Heidi	4	11	Left	Baseline	1	41	68
Heidi	4	12	Left	Test 3	1	23	45
Heidi	4	13	Left	Baseline	1	41	68
Heidi	4	14	Right	Baseline	1	41	68
Heidi	4	15	Left	Baseline	1	41	68
Heidi	4	16	Right	Test 4	0	28	24
Heidi	4	17	Left	Baseline	1	41	68
Heidi	4	18	Left	Baseline	1	41	68
Heidi	4	19	Right	Baseline	1	41	68
Heidi	4	20	Right	Baseline	1	41	68
Heidi	5	1	Right	Baseline	1	41	68
Heidi	5	2	Left	Baseline	1	41	68
Heidi	5	3	Right	Baseline	1	41	68
Heidi	5	4	Left	Baseline	1	41	68
Heidi	5	5	Right	Test 1	0	91	68
Heidi	5	6	Right	Baseline	1	41	68
Heidi	5	7	Right	Baseline	1	41	68
Heidi	5	8	Left	Test 2	1	41	88
Heidi	5	9	Left	Baseline	1	41	68
Heidi	5	10	Right	Baseline	1	41	68
Heidi	5	11	Left	Baseline	1	41	68
Heidi	5	12	Right	Test 3	0	91	2
Heidi	5	13	Right	Baseline	1	41	68
Heidi	5	14	Right	Baseline	1	41	68
Heidi	5	15	Right	Baseline	0	41	68
Heidi	5	16	Right	Baseline	1	41	68
Heidi	5	17	Left	Test 4	1	50	88
Heidi	5	18	Right	Baseline	1	41	68
Heidi	5	19	Right	Baseline	1	41	68
Heidi	5	20	Left	Baseline	1	41	68
Heidi	6	1	Left	Baseline	1	41	68
Heidi	6	2	Left	Baseline	1	41	68
Heidi	6	3	Right	Baseline	1	41	68
Heidi	6	4	Left	Baseline	1	41	68
Heidi	6	5	Right	Test 1	0	158	68
Heidi	6	6	Left	Baseline	1	41	68
Heidi	6	7	Left	Baseline	1	41	68
Heidi	6	8	Left	Test 2	1	41	180
Heidi	6	9	Right	Baseline	1	41	68
Heidi	6	10	Right	Baseline	0	41	68
Heidi	6	11	Right	Baseline	1	41	68
Heidi	6	12	Left	Baseline	1	41	68
Heidi	6	13	Right	Test 3	0	158	116
Heidi	6	14	Right	Baseline	1	41	68
Heidi	6	15	Right	Baseline	1	41	68
Heidi	6	16	Left	Baseline	1	41	68
Heidi	6	17	Left	Test 4	1	171	180
Heidi	6	18	Right	Baseline	1	41	68
Heidi	6	19	Right	Baseline	1	41	68
Heidi	6	20	Left	Baseline	1	41	68
Heidi	7	1	Left	Baseline	1	41	68
Heidi	7	2	Right	Baseline	1	41	68
Heidi	7	3	Left	Baseline	1	41	68
Heidi	7	4	Right	Baseline	1	41	68
Heidi	7	5	Left	Test 1	1	142	68
Heidi	7	6	Left	Baseline	1	41	68
Heidi	7	7	Right	Baseline	1	41	68
Heidi	7	8	Right	Test 2	0	41	151
Heidi	7	9	Left	Baseline	1	41	68
Heidi	7	10	Left	Baseline	1	41	68
Heidi	7	11	Left	Baseline	1	41	68
Heidi	7	12	Right	Test 3	1	142	137
Heidi	7	13	Left	Baseline	1	41	68
Heidi	7	14	Left	Baseline	1	41	68
Heidi	7	15	Right	Baseline	1	41	68
Heidi	7	16	Right	Baseline	1	41	68
Heidi	7	17	Left	Test 4	1	114	151
Heidi	7	18	Right	Baseline	1	41	68
Heidi	7	19	Right	Baseline	1	41	68
Heidi	7	20	Left	Baseline	1	41	68
Heidi	8	1	Right	Baseline	1	41	68
Heidi	8	2	Right	Baseline	1	41	68
Heidi	8	3	Right	Baseline	1	41	68
Heidi	8	4	Right	Baseline	1	41	68
Heidi	8	5	Right	Test 1	1	177	68
Heidi	8	6	Right	Baseline	1	41	68
Heidi	8	7	Right	Baseline	1	41	68
Heidi	8	8	Left	Baseline	1	41	68
Heidi	8	9	Left	Test 2	1	41	153
Heidi	8	10	Left	Baseline	1	41	68
Heidi	8	11	Left	Baseline	1	41	68
Heidi	8	12	Left	Baseline	1	41	68
Heidi	8	13	Right	Test 3	0	177	132
Heidi	8	14	Right	Baseline	1	41	68
Heidi	8	15	Left	Baseline	1	41	68
Heidi	8	16	Left	Baseline	1	41	68
Heidi	8	17	Right	Test 4	0	140	153
Heidi	8	18	Left	Baseline	1	41	68
Heidi	8	19	Right	Baseline	1	41	68
Heidi	8	20	Left	Baseline	1	41	68
Heidi	9	1	Right	Baseline	1	41	68
Heidi	9	2	Left	Baseline	1	41	68
Heidi	9	3	Right	Baseline	0	41	68
Heidi	9	4	Right	Baseline	1	41	68
Heidi	9	5	Left	Test 1	1	122	68
Heidi	9	6	Right	Baseline	1	41	68
Heidi	9	7	Left	Baseline	1	41	68
Heidi	9	8	Left	Test 2	1	41	170
Heidi	9	9	Right	Baseline	1	41	68
Heidi	9	10	Left	Baseline	1	41	68
Heidi	9	11	Left	Baseline	1	41	68
Heidi	9	12	Left	Baseline	1	41	68
Heidi	9	13	Left	Test 3	1	122	154
Heidi	9	14	Left	Baseline	1	41	68
Heidi	9	15	Right	Baseline	0	41	68
Heidi	9	16	Left	Baseline	1	41	68
Heidi	9	17	Left	Test 4	1	157	170
Heidi	9	18	Right	Baseline	0	41	68
Heidi	9	19	Right	Baseline	1	41	68
Heidi	9	20	Left	Baseline	1	41	68
Heidi	10	1	Left	Baseline	1	41	68
Heidi	10	2	Left	Baseline	1	41	68
Heidi	10	3	Left	Baseline	1	41	68
Heidi	10	4	Left	Baseline	1	41	68
Heidi	10	5	Right	Test 1	0	119	68
Heidi	10	6	Left	Baseline	1	41	68
Heidi	10	7	Left	Baseline	1	41	68
Heidi	10	8	Left	Baseline	1	41	68
Heidi	10	9	Left	Test 2	1	41	126
Heidi	10	10	Right	Baseline	0	41	68
Heidi	10	11	Left	Baseline	1	41	68
Heidi	10	12	Right	Baseline	1	41	68
Heidi	10	13	Right	Test 3	0	119	112
Heidi	10	14	Left	Baseline	1	41	68
Heidi	10	15	Left	Baseline	1	41	68
Heidi	10	16	Right	Test 4	0	139	126
Heidi	10	17	Right	Baseline	0	41	68
Heidi	10	18	Right	Baseline	0	41	68
Heidi	10	19	Left	Baseline	1	41	68
Heidi	10	20	Left	Baseline	1	41	68
Heidi	11	1	Right	Baseline	0	41	68
Heidi	11	2	Left	Baseline	1	41	68
Heidi	11	3	Right	Baseline	1	41	68
Heidi	11	4	Left	Test 1	1	190	68
Heidi	11	5	Left	Baseline	1	41	68
Heidi	11	6	Right	Baseline	1	41	68
Heidi	11	7	Left	Baseline	1	41	68
Heidi	11	8	Left	Test 2	1	41	113
Heidi	11	9	Left	Baseline	1	41	68
Heidi	11	10	Right	Baseline	1	41	68
Heidi	11	11	Left	Baseline	1	41	68
Heidi	11	12	Left	Baseline	1	41	68
Heidi	11	13	Left	Test 3	1	190	184
Heidi	11	14	Right	Baseline	1	41	68
Heidi	11	15	Right	Baseline	1	41	68
Heidi	11	16	Left	Baseline	1	41	68
Heidi	11	17	Left	Test 4	1	174	113
Heidi	11	18	Right	Baseline	0	41	68
Heidi	11	19	Left	Baseline	1	41	68
Heidi	11	20	Left	Baseline	1	41	68
Heidi	12	1	Right	Baseline	1	41	68
Heidi	12	2	Left	Baseline	1	41	68
Heidi	12	3	Right	Baseline	1	41	68
Heidi	12	4	Right	Test 1	1	117	68
Heidi	12	5	Right	Baseline	1	41	68
Heidi	12	6	Left	Baseline	1	41	68
Heidi	12	7	Right	Baseline	1	41	68
Heidi	12	8	Right	Baseline	1	41	68
Heidi	12	9	Right	Test 2	1	41	176
Heidi	12	10	Left	Baseline	1	41	68
Heidi	12	11	Left	Baseline	1	41	68
Heidi	12	12	Right	Test 3	0	117	124
Heidi	12	13	Right	Baseline	1	41	68
Heidi	12	14	Right	Baseline	1	41	68
Heidi	12	15	Left	Baseline	1	41	68
Heidi	12	16	Left	Baseline	1	41	68
Heidi	12	17	Right	Test 4	0	187	176
Heidi	12	18	Left	Baseline	1	41	68
Heidi	12	19	Right	Baseline	1	41	68
Heidi	12	20	Right	Baseline	1	41	68
Heidi	13	1	Right	Baseline	1	41	68
Heidi	13	2	Left	Baseline	1	41	68
Heidi	13	3	Left	Baseline	1	41	68
Heidi	13	4	Right	Baseline	1	41	68
Heidi	13	5	Left	Test 1	1	150	68
Heidi	13	6	Left	Baseline	1	41	68
Heidi	13	7	Right	Baseline	1	41	68
Heidi	13	8	Left	Baseline	1	41	68
Heidi	13	9	Right	Test 2	1	41	131
Heidi	13	10	Right	Baseline	1	41	68
Heidi	13	11	Left	Baseline	1	41	68
Heidi	13	12	Left	Baseline	1	41	68
Heidi	13	13	Right	Test 3	1	150	162
Heidi	13	14	Left	Baseline	1	41	68
Heidi	13	15	Left	Baseline	1	41	68
Heidi	13	16	Left	Test 4	1	134	131
Heidi	13	17	Right	Baseline	1	41	68
Heidi	13	18	Left	Baseline	1	41	68
Heidi	13	19	Right	Baseline	1	41	68
Heidi	13	20	Right	Baseline	1	41	68
Heidi	14	1	Right	Baseline	1	41	68
Heidi	14	2	Right	Baseline	1	41	68
Heidi	14	3	Left	Baseline	1	41	68
Heidi	14	4	Right	Baseline	1	41	68
Heidi	14	5	Left	Test 1	1	181	68
Heidi	14	6	Right	Baseline	1	41	68
Heidi	14	7	Left	Baseline	1	41	68
Heidi	14	8	Right	Test 2	1	41	129
Heidi	14	9	Right	Baseline	1	41	68
Heidi	14	10	Left	Baseline	1	41	68
Heidi	14	11	Left	Baseline	1	41	68
Heidi	14	12	Right	Baseline	1	41	68
Heidi	14	13	Left	Test 3	1	181	173
Heidi	14	14	Left	Baseline	1	41	68
Heidi	14	15	Left	Baseline	1	41	68
Heidi	14	16	Left	Test 4	1	118	129
Heidi	14	17	Left	Baseline	1	41	68
Heidi	14	18	Left	Baseline	1	41	68
Heidi	14	19	Right	Baseline	1	41	68
Heidi	14	20	Right	Baseline	1	41	68
Heidi	15	1	Left	Baseline	1	41	68
Heidi	15	2	Right	Baseline	0	41	68
Heidi	15	3	Left	Baseline	1	41	68
Heidi	15	4	Right	Test 1	0	120	68
Heidi	15	5	Left	Baseline	1	41	68
Heidi	15	6	Right	Baseline	0	41	68
Heidi	15	7	Left	Baseline	1	41	68
Heidi	15	8	Right	Baseline	1	41	68
Heidi	15	9	Right	Test 2	1	41	167
Heidi	15	10	Left	Baseline	1	41	68
Heidi	15	11	Left	Baseline	1	41	68
Heidi	15	12	Right	Test 3	0	120	166
Heidi	15	13	Left	Baseline	1	41	68
Heidi	15	14	Left	Baseline	1	41	68
Heidi	15	15	Left	Baseline	1	41	68
Heidi	15	16	Left	Test 4	1	156	167
Heidi	15	17	Left	Baseline	1	41	68
Heidi	15	18	Left	Baseline	1	41	68
Heidi	15	19	Right	Baseline	1	41	68
Heidi	15	20	Right	Baseline	0	41	68
Heidi	16	1	Left	Baseline	1	41	68
Heidi	16	2	Left	Baseline	1	41	68
Heidi	16	3	Left	Baseline	1	41	68
Heidi	16	4	Left	Test 1	1	160	68
Heidi	16	5	Left	Baseline	1	41	68
Heidi	16	6	Right	Baseline	1	41	68
Heidi	16	7	Left	Baseline	1	41	68
Heidi	16	8	Left	Baseline	1	41	68
Heidi	16	9	Right	Test 2	1	41	182
Heidi	16	10	Right	Baseline	1	41	68
Heidi	16	11	Right	Baseline	1	41	68
Heidi	16	12	Right	Baseline	1	41	68
Heidi	16	13	Left	Test 3	1	160	175
Heidi	16	14	Left	Baseline	1	41	68
Heidi	16	15	Left	Baseline	1	41	68
Heidi	16	16	Left	Baseline	1	41	68
Heidi	16	17	Left	Test 4	1	186	182
Heidi	16	18	Right	Baseline	1	41	68
Heidi	16	19	Left	Baseline	1	41	68
Heidi	16	20	Left	Baseline	1	41	68
Heidi	17	1	Right	Baseline	1	41	68
Heidi	17	2	Right	Baseline	1	41	68
Heidi	17	3	Right	Baseline	1	41	68
Heidi	17	4	Right	Baseline	1	41	68
Heidi	17	5	Left	Test 1	1	169	68
Heidi	17	6	Left	Baseline	1	41	68
Heidi	17	7	Right	Baseline	1	41	68
Heidi	17	8	Right	Test 2	1	41	164
Heidi	17	9	Right	Baseline	1	41	68
Heidi	17	10	Right	Baseline	1	41	68
Heidi	17	11	Left	Baseline	1	41	68
Heidi	17	12	Right	Test 3	0	169	128
Heidi	17	13	Right	Baseline	0	41	68
Heidi	17	14	Left	Baseline	1	41	68
Heidi	17	15	Left	Baseline	1	41	68
Heidi	17	16	Left	Test 4	1	136	164
Heidi	17	17	Right	Baseline	0	41	68
Heidi	17	18	Left	Baseline	1	41	68
Heidi	17	19	Left	Baseline	1	41	68
Heidi	17	20	Right	Baseline	0	41	68
Heidi	18	1	Right	Baseline	1	41	68
Heidi	18	2	Left	Baseline	1	41	68
Heidi	18	3	Right	Baseline	1	41	68
Heidi	18	4	Left	Baseline	1	41	68
Heidi	18	5	Left	Test 1	1	188	68
Heidi	18	6	Right	Baseline	1	41	68
Heidi	18	7	Left	Baseline	1	41	68
Heidi	18	8	Left	Baseline	1	41	68
Heidi	18	9	Left	Test 2	1	41	168
Heidi	18	10	Right	Baseline	1	41	68
Heidi	18	11	Left	Baseline	1	41	68
Heidi	18	12	Right	Test 3	0	188	149
Heidi	18	13	Left	Baseline	1	41	68
Heidi	18	14	Right	Baseline	1	41	68
Heidi	18	15	Left	Baseline	1	41	68
Heidi	18	16	Right	Test 4	1	172	168
Heidi	18	17	Right	Baseline	1	41	68
Heidi	18	18	Right	Baseline	1	41	68
Heidi	18	19	Right	Baseline	1	41	68
Heidi	18	20	Right	Baseline	1	41	68
Heidi	19	1	Left	Baseline	1	41	68
Heidi	19	2	Left	Baseline	0	41	68
Heidi	19	3	Right	Baseline	1	41	68
Heidi	19	4	Right	Baseline	1	41	68
Heidi	19	5	Left	Test 1	0	189	68
Heidi	19	6	Right	Baseline	1	41	68
Heidi	19	7	Left	Baseline	0	41	68
Heidi	19	8	Right	Baseline	1	41	68
Heidi	19	9	Right	Test 2	1	41	123
Heidi	19	10	Left	Baseline	1	41	68
Heidi	19	11	Left	Baseline	1	41	68
Heidi	19	12	Right	Test 3	0	189	141
Heidi	19	13	Right	Baseline	1	41	68
Heidi	19	14	Right	Baseline	1	41	68
Heidi	19	15	Left	Baseline	1	41	68
Heidi	19	16	Right	Test 4	1	133	123
Heidi	19	17	Left	Baseline	1	41	68
Heidi	19	18	Right	Baseline	1	41	68
Heidi	19	19	Left	Baseline	1	41	68
Heidi	19	20	Left	Baseline	1	41	68
Heidi	20	1	Left	Baseline	0	41	68
Heidi	20	2	Left	Baseline	1	41	68
Heidi	20	3	Left	Baseline	0	41	68
Heidi	20	4	Left	Baseline	1	41	68
Heidi	20	5	Right	Test 1	1	178	68
Heidi	20	6	Right	Baseline	1	41	68
Heidi	20	7	Left	Baseline	1	41	68
Heidi	20	8	Left	Test 2	1	41	143
Heidi	20	9	Right	Baseline	1	41	68
Heidi	20	10	Right	Baseline	1	41	68
Heidi	20	11	Left	Baseline	1	41	68
Heidi	20	12	Right	Test 3	0	178	138
Heidi	20	13	Left	Baseline	1	41	68
Heidi	20	14	Left	Baseline	1	41	68
Heidi	20	15	Left	Baseline	1	41	68
Heidi	20	16	Right	Baseline	1	41	68
Heidi	20	17	Right	Test 4	0	130	143
Heidi	20	18	Left	Baseline	1	41	68
Heidi	20	19	Left	Baseline	1	41	68
Heidi	20	20	Right	Baseline	1	41	68
Heidi	21	1	Right	Baseline	1	41	68
Heidi	21	2	Right	Baseline	1	41	68
Heidi	21	3	Right	Baseline	1	41	68
Heidi	21	4	Right	Test 1	1	159	68
Heidi	21	5	Right	Baseline	1	41	68
Heidi	21	6	Right	Baseline	1	41	68
Heidi	21	7	Left	Baseline	1	41	68
Heidi	21	8	Right	Baseline	1	41	68
Heidi	21	9	Right	Test 2	1	41	144
Heidi	21	10	Left	Baseline	1	41	68
Heidi	21	11	Left	Baseline	1	41	68
Heidi	21	12	Right	Baseline	1	41	68
Heidi	21	13	Right	Test 3	1	159	165
Heidi	21	14	Right	Baseline	1	41	68
Heidi	21	15	Left	Baseline	1	41	68
Heidi	21	16	Right	Baseline	1	41	68
Heidi	21	17	Left	Test 4	0	185	144
Heidi	21	18	Right	Baseline	1	41	68
Heidi	21	19	Left	Baseline	1	41	68
Heidi	21	20	Right	Baseline	1	41	68
Heidi	22	1	Left	Baseline	1	41	68
Heidi	22	2	Left	Baseline	1	41	68
Heidi	22	3	Right	Baseline	1	41	68
Heidi	22	4	Right	Test 1	0	125	68
Heidi	22	5	Right	Baseline	1	41	68
Heidi	22	6	Right	Baseline	1	41	68
Heidi	22	7	Right	Baseline	1	41	68
Heidi	22	8	Left	Baseline	1	41	68
Heidi	22	9	Left	Test 2	1	41	135
Heidi	22	10	Right	Baseline	1	41	68
Heidi	22	11	Right	Baseline	1	41	68
Heidi	22	12	Right	Baseline	1	41	68
Heidi	22	13	Left	Test 3	1	125	183
Heidi	22	14	Left	Baseline	1	41	68
Heidi	22	15	Right	Baseline	1	41	68
Heidi	22	16	Left	Baseline	1	41	68
Heidi	22	17	Left	Test 4	0	146	135
Heidi	22	18	Left	Baseline	1	41	68
Heidi	22	19	Left	Baseline	1	41	68
Heidi	22	20	Right	Baseline	1	41	68
Heidi	23	1	Right	Baseline	1	41	68
Heidi	23	2	Right	Baseline	1	41	68
Heidi	23	3	Left	Baseline	1	41	68
Heidi	23	4	Right	Baseline	1	41	68
Heidi	23	5	Left	Test 1	0	115	68
Heidi	23	6	Left	Baseline	1	41	68
Heidi	23	7	Left	Baseline	1	41	68
Heidi	23	8	Left	Baseline	1	41	68
Heidi	23	9	Right	Test 2	1	41	148
Heidi	23	10	Left	Baseline	1	41	68
Heidi	23	11	Left	Baseline	1	41	68
Heidi	23	12	Right	Test 3	0	115	161
Heidi	23	13	Right	Baseline	1	41	68
Heidi	23	14	Right	Baseline	1	41	68
Heidi	23	15	Right	Baseline	1	41	68
Heidi	23	16	Left	Test 4	0	111	148
Heidi	23	17	Left	Baseline	1	41	68
Heidi	23	18	Left	Baseline	1	41	68
Heidi	23	19	Left	Baseline	1	41	68
Heidi	23	20	Right	Baseline	1	41	68
Heidi	24	1	Right	Baseline	1	41	68
Heidi	24	2	Left	Baseline	1	41	68
Heidi	24	3	Left	Baseline	1	41	68
Heidi	24	4	Right	Test 1	1	163	68
Heidi	24	5	Right	Baseline	1	41	68
Heidi	24	6	Left	Baseline	1	41	68
Heidi	24	7	Right	Baseline	1	41	68
Heidi	24	8	Right	Baseline	1	41	68
Heidi	24	9	Right	Test 2	1	41	155
Heidi	24	10	Left	Baseline	1	41	68
Heidi	24	11	Right	Baseline	1	41	68
Heidi	24	12	Right	Test 3	0	163	145
Heidi	24	13	Right	Baseline	1	41	68
Heidi	24	14	Right	Baseline	1	41	68
Heidi	24	15	Right	Baseline	1	41	68
Heidi	24	16	Right	Test 4	0	152	155
Heidi	24	17	Right	Baseline	1	41	68
Heidi	24	18	Left	Baseline	1	41	68
Heidi	24	19	Left	Baseline	1	41	68
Heidi	24	20	Right	Baseline	1	41	68
Heidi	25	1	Left	Baseline	1	41	68
Heidi	25	2	Right	Baseline	1	41	68
Heidi	25	3	Right	Baseline	1	41	68
Heidi	25	4	Left	Test 1	1	121	68
Heidi	25	5	Right	Baseline	1	41	68
Heidi	25	6	Left	Baseline	1	41	68
Heidi	25	7	Left	Baseline	1	41	68
Heidi	25	8	Right	Test 2	1	41	179
Heidi	25	9	Left	Baseline	1	41	68
Heidi	25	10	Left	Baseline	1	41	68
Heidi	25	11	Left	Baseline	1	41	68
Heidi	25	12	Right	Test 3	0	121	127
Heidi	25	13	Right	Baseline	1	41	68
Heidi	25	14	Right	Baseline	1	41	68
Heidi	25	15	Left	Baseline	1	41	68
Heidi	25	16	Right	Baseline	1	41	68
Heidi	25	17	Right	Test 4	1	147	179
Heidi	25	18	Right	Baseline	1	41	68
Heidi	25	19	Right	Baseline	1	41	68
[truncated: 4,001 more rows]

## Sheet: Detailed Patterns
Individual	Sex	Hatched	Sessions to Criterion 1	Sessions to Criterion 2	Experience	Session	Condition	Correct first choices	S+ ID	S- ID	Response Strategy	Inference by exclusion	One trial learning 1	One trial learning 2	Novelty rule abolishment/reversal 1	Novelty rule abolishment/reversal 2	Novelty aversion	Novelty preference	S- avoidance 1	S- avoidance 2	S-1 preference	S-2 preference	S+1 avoidance	S+1 avoidance & novelty aversion	Novelty aversion & S-1 preference	S+1 avoidance & novelty preference	Bad day	Response Strategy	Inference by exclusion	One trial learning 1	One trial learning 2	Novelty rule abolishment/reversal 1	Novelty rule abolishment/reversal 2	Novelty aversion	Novelty preference	S- avoidance 1	S- avoidance 2	S-1 preference	S-2 preference	S+1 avoidance	S+1 avoidance & novelty aversion	Novelty aversion & S-2 preference	S+1 avoidance & novelty preference	Bad day
Doolittle	male	2011	6	6	Yes	1	Baseline	16	55	6	One trial learning 1																	One trial learning 1	0	1	0	0	0	0	0	0	0	0	0	0	0	0	0	0
Doolittle	male	2011	6	6	Yes	1	Test 1	1	45	6																		One trial learning 1
Doolittle	male	2011	6	6	Yes	1	Test 2	1	55	9																		One trial learning 1
Doolittle	male	2011	6	6	Yes	1	Test 3	1	45	30																		One trial learning 1
Doolittle	male	2011	6	6	Yes	1	Test 4	0	95	9																		One trial learning 1
Doolittle	male	2011	6	6	Yes	2	Baseline	15	55	6	Novelty rule abolishment/reversal 2																	Novelty rule abolishment/reversal 2	0	0	0	0	1	0	0	0	0	0	0	0	0	0	0	0
Doolittle	male	2011	6	6	Yes	2	Test 1	0	4	6																		Novelty rule abolishment/reversal 2
Doolittle	male	2011	6	6	Yes	2	Test 2	1	55	90																		Novelty rule abolishment/reversal 2
Doolittle	male	2011	6	6	Yes	2	Test 3	1	4	43																		Novelty rule abolishment/reversal 2
Doolittle	male	2011	6	6	Yes	2	Test 4	1	41	90																		Novelty rule abolishment/reversal 2
Doolittle	male	2011	6	6	Yes	3	Baseline	16	55	6	Inference by exclusion																	Inference by exclusion	1	0	0	0	0	0	0	0	0	0	0	0	0	0	0	0
Doolittle	male	2011	6	6	Yes	3	Test 1	1	99	6																		Inference by exclusion
Doolittle	male	2011	6	6	Yes	3	Test 2	1	55	73																		Inference by exclusion
Doolittle	male	2011	6	6	Yes	3	Test 3	1	99	64																		Inference by exclusion
Doolittle	male	2011	6	6	Yes	3	Test 4	1	36	73																		Inference by exclusion
Doolittle	male	2011	6	6	Yes	4	Baseline	16	55	6	S+1 avoidance																	S+1 avoidance	0	0	0	0	0	0	0	0	0	0	0	1	0	0	0	0
Doolittle	male	2011	6	6	Yes	4	Test 1	0	37	6																		S+1 avoidance
Doolittle	male	2011	6	6	Yes	4	Test 2	1	55	105																		S+1 avoidance
Doolittle	male	2011	6	6	Yes	4	Test 3	0	37	33																		S+1 avoidance
Doolittle	male	2011	6	6	Yes	4	Test 4	1	23	105																		S+1 avoidance
Doolittle	male	2011	6	6	Yes	5	Baseline	16	55	6	Novelty preference																	Novelty preference	0	0	0	0	0	0	1	0	0	0	0	0	0	0	0	0
Doolittle	male	2011	6	6	Yes	5	Test 1	1	24	6																		Novelty preference
Doolittle	male	2011	6	6	Yes	5	Test 2	0	55	84																		Novelty preference
Doolittle	male	2011	6	6	Yes	5	Test 3	0	24	78																		Novelty preference
Doolittle	male	2011	6	6	Yes	5	Test 4	1	15	84																		Novelty preference
Doolittle	male	2011	6	6	Yes	6	Baseline	16	55	6	S-1 preference																	S-1 preference	0	0	0	0	0	0	0	0	0	1	0	0	0	0	0	0
Doolittle	male	2011	6	6	Yes	6	Test 1	1	154	6																		S-1 preference
Doolittle	male	2011	6	6	Yes	6	Test 2	0	55	153																		S-1 preference
Doolittle	male	2011	6	6	Yes	6	Test 3	1	154	116																		S-1 preference
Doolittle	male	2011	6	6	Yes	6	Test 4	0	168	153																		S-1 preference
Doolittle	male	2011	6	6	Yes	7	Baseline	15	55	6	Novelty aversion																	Novelty aversion	0	0	0	0	0	1	0	0	0	0	0	0	0	0	0	0
Doolittle	male	2011	6	6	Yes	7	Test 1	0	180	6																		Novelty aversion
Doolittle	male	2011	6	6	Yes	7	Test 2	1	55	173																		Novelty aversion
Doolittle	male	2011	6	6	Yes	7	Test 3	1	180	185																		Novelty aversion
Doolittle	male	2011	6	6	Yes	7	Test 4	0	152	173																		Novelty aversion
Doolittle	male	2011	6	6	Yes	8	Baseline	15	55	6	Inference by exclusion																	Inference by exclusion	1	0	0	0	0	0	0	0	0	0	0	0	0	0	0	0
Doolittle	male	2011	6	6	Yes	8	Test 1	1	169	6																		Inference by exclusion
Doolittle	male	2011	6	6	Yes	8	Test 2	1	55	127																		Inference by exclusion
Doolittle	male	2011	6	6	Yes	8	Test 3	1	169	115																		Inference by exclusion
Doolittle	male	2011	6	6	Yes	8	Test 4	1	137	127																		Inference by exclusion
Doolittle	male	2011	6	6	Yes	9	Baseline	16	55	6	S-2 preference																	S-2 preference	0	0	0	0	0	0	0	0	0	0	1	0	0	0	0	0
Doolittle	male	2011	6	6	Yes	9	Test 1	1	187	6																		S-2 preference
Doolittle	male	2011	6	6	Yes	9	Test 2	1	55	156																		S-2 preference
Doolittle	male	2011	6	6	Yes	9	Test 3	0	187	114																		S-2 preference
Doolittle	male	2011	6	6	Yes	9	Test 4	1	188	156																		S-2 preference
Doolittle	male	2011	6	6	Yes	10	Baseline	16	55	6	Novelty rule abolishment/reversal 2																	Novelty rule abolishment/reversal 2	0	0	0	0	1	0	0	0	0	0	0	0	0	0	0	0
Doolittle	male	2011	6	6	Yes	10	Test 1	0	111	6																		Novelty rule abolishment/reversal 2
Doolittle	male	2011	6	6	Yes	10	Test 2	1	55	166																		Novelty rule abolishment/reversal 2
Doolittle	male	2011	6	6	Yes	10	Test 3	1	111	182																		Novelty rule abolishment/reversal 2
Doolittle	male	2011	6	6	Yes	10	Test 4	1	179	166																		Novelty rule abolishment/reversal 2
Doolittle	male	2011	6	6	Yes	11	Baseline	16	55	6	S-2 preference																	S-2 preference	0	0	0	0	0	0	0	0	0	0	1	0	0	0	0	0
Doolittle	male	2011	6	6	Yes	11	Test 1	1	177	6																		S-2 preference
Doolittle	male	2011	6	6	Yes	11	Test 2	1	55	120																		S-2 preference
Doolittle	male	2011	6	6	Yes	11	Test 3	0	177	144																		S-2 preference
Doolittle	male	2011	6	6	Yes	11	Test 4	1	164	120																		S-2 preference
Doolittle	male	2011	6	6	Yes	12	Baseline	16	55	6	Inference by exclusion																	Inference by exclusion	1	0	0	0	0	0	0	0	0	0	0	0	0	0	0	0
Doolittle	male	2011	6	6	Yes	12	Test 1	1	113	6																		Inference by exclusion
Doolittle	male	2011	6	6	Yes	12	Test 2	1	55	146																		Inference by exclusion
Doolittle	male	2011	6	6	Yes	12	Test 3	1	113	130																		Inference by exclusion
Doolittle	male	2011	6	6	Yes	12	Test 4	1	142	146																		Inference by exclusion
Doolittle	male	2011	6	6	Yes	13	Baseline	16	55	6	Novelty aversion																	Novelty aversion	0	0	0	0	0	1	0	0	0	0	0	0	0	0	0	0
Doolittle	male	2011	6	6	Yes	13	Test 1	0	148	6																		Novelty aversion
Doolittle	male	2011	6	6	Yes	13	Test 2	1	55	118																		Novelty aversion
Doolittle	male	2011	6	6	Yes	13	Test 3	1	148	186																		Novelty aversion
Doolittle	male	2011	6	6	Yes	13	Test 4	0	181	118																		Novelty aversion
Doolittle	male	2011	6	6	Yes	14	Baseline	16	55	6	S- avoidance 1																	S- avoidance 1	0	0	0	0	0	0	0	1	0	0	0	0	0	0	0	0
Doolittle	male	2011	6	6	Yes	14	Test 1	1	122	6																		S- avoidance 1
Doolittle	male	2011	6	6	Yes	14	Test 2	1	55	184																		S- avoidance 1
Doolittle	male	2011	6	6	Yes	14	Test 3	0	122	149																		S- avoidance 1
Doolittle	male	2011	6	6	Yes	14	Test 4	0	176	184																		S- avoidance 1
Doolittle	male	2011	6	6	Yes	15	Baseline	16	55	6	Inference by exclusion																	Inference by exclusion	1	0	0	0	0	0	0	0	0	0	0	0	0	0	0	0
Doolittle	male	2011	6	6	Yes	15	Test 1	1	190	6																		Inference by exclusion
Doolittle	male	2011	6	6	Yes	15	Test 2	1	55	159																		Inference by exclusion
Doolittle	male	2011	6	6	Yes	15	Test 3	1	190	183																		Inference by exclusion
Doolittle	male	2011	6	6	Yes	15	Test 4	1	170	159																		Inference by exclusion
Doolittle	male	2011	6	6	Yes	16	Baseline	16	55	6	S-2 preference																	S-2 preference	0	0	0	0	0	0	0	0	0	0	1	0	0	0	0	0
Doolittle	male	2011	6	6	Yes	16	Test 1	1	145	6																		S-2 preference
Doolittle	male	2011	6	6	Yes	16	Test 2	1	55	147																		S-2 preference
Doolittle	male	2011	6	6	Yes	16	Test 3	0	145	189																		S-2 preference
Doolittle	male	2011	6	6	Yes	16	Test 4	1	143	147																		S-2 preference
Doolittle	male	2011	6	6	Yes	17	Baseline	16	55	6	Inference by exclusion																	Inference by exclusion	1	0	0	0	0	0	0	0	0	0	0	0	0	0	0	0
Doolittle	male	2011	6	6	Yes	17	Test 1	1	157	6																		Inference by exclusion
Doolittle	male	2011	6	6	Yes	17	Test 2	1	55	167																		Inference by exclusion
Doolittle	male	2011	6	6	Yes	17	Test 3	1	157	161																		Inference by exclusion
Doolittle	male	2011	6	6	Yes	17	Test 4	1	155	167																		Inference by exclusion
Doolittle	male	2011	6	6	Yes	18	Baseline	16	55	6	S-2 preference																	S-2 preference	0	0	0	0	0	0	0	0	0	0	1	0	0	0	0	0
Doolittle	male	2011	6	6	Yes	18	Test 1	1	139	6																		S-2 preference
Doolittle	male	2011	6	6	Yes	18	Test 2	1	55	112																		S-2 preference
Doolittle	male	2011	6	6	Yes	18	Test 3	0	139	131																		S-2 preference
Doolittle	male	2011	6	6	Yes	18	Test 4	1	140	112																		S-2 preference
Doolittle	male	2011	6	6	Yes	19	Baseline	15	55	6	S+1 avoidance																	S+1 avoidance	0	0	0	0	0	0	0	0	0	0	0	1	0	0	0	0
Doolittle	male	2011	6	6	Yes	19	Test 1	0	124	6																		S+1 avoidance
Doolittle	male	2011	6	6	Yes	19	Test 2	1	55	178																		S+1 avoidance
Doolittle	male	2011	6	6	Yes	19	Test 3	0	124	175																		S+1 avoidance
Doolittle	male	2011	6	6	Yes	19	Test 4	1	133	178																		S+1 avoidance
Doolittle	male	2011	6	6	Yes	20	Baseline	16	55	6	One trial learning 1																	One trial learning 1	0	1	0	0	0	0	0	0	0	0	0	0	0	0	0	0
Doolittle	male	2011	6	6	Yes	20	Test 1	1	123	6																		One trial learning 1
Doolittle	male	2011	6	6	Yes	20	Test 2	1	55	126																		One trial learning 1
Doolittle	male	2011	6	6	Yes	20	Test 3	1	123	132																		One trial learning 1
Doolittle	male	2011	6	6	Yes	20	Test 4	0	172	126																		One trial learning 1
Doolittle	male	2011	6	6	Yes	21	Baseline	16	55	6	Inference by exclusion																	Inference by exclusion	1	0	0	0	0	0	0	0	0	0	0	0	0	0	0	0
Doolittle	male	2011	6	6	Yes	21	Test 1	1	134	6																		Inference by exclusion
Doolittle	male	2011	6	6	Yes	21	Test 2	1	55	119																		Inference by exclusion
Doolittle	male	2011	6	6	Yes	21	Test 3	1	134	141																		Inference by exclusion
Doolittle	male	2011	6	6	Yes	21	Test 4	1	138	119																		Inference by exclusion
Doolittle	male	2011	6	6	Yes	22	Baseline	15	55	6	S- avoidance 2																	S- avoidance 2	0	0	0	0	0	0	0	0	1	0	0	0	0	0	0	0
Doolittle	male	2011	6	6	Yes	22	Test 1	1	135	6																		S- avoidance 2
Doolittle	male	2011	6	6	Yes	22	Test 2	0	55	150																		S- avoidance 2
Doolittle	male	2011	6	6	Yes	22	Test 3	0	135	151																		S- avoidance 2
Doolittle	male	2011	6	6	Yes	22	Test 4	0	163	150																		S- avoidance 2
Doolittle	male	2011	6	6	Yes	23	Baseline	16	55	6	Inference by exclusion																	Inference by exclusion	1	0	0	0	0	0	0	0	0	0	0	0	0	0	0	0
Doolittle	male	2011	6	6	Yes	23	Test 1	1	160	6																		Inference by exclusion
Doolittle	male	2011	6	6	Yes	23	Test 2	1	55	117																		Inference by exclusion
Doolittle	male	2011	6	6	Yes	23	Test 3	1	160	128																		Inference by exclusion
Doolittle	male	2011	6	6	Yes	23	Test 4	1	158	117																		Inference by exclusion
Doolittle	male	2011	6	6	Yes	24	Baseline	16	55	6	S-2 preference																	S-2 preference	0	0	0	0	0	0	0	0	0	0	1	0	0	0	0	0
Doolittle	male	2011	6	6	Yes	24	Test 1	1	136	6																		S-2 preference
Doolittle	male	2011	6	6	Yes	24	Test 2	1	55	125																		S-2 preference
Doolittle	male	2011	6	6	Yes	24	Test 3	0	136	121																		S-2 preference
Doolittle	male	2011	6	6	Yes	24	Test 4	1	129	125																		S-2 preference
Doolittle	male	2011	6	6	Yes	25	Baseline	16	55	6	S-2 preference																	S-2 preference	0	0	0	0	0	0	0	0	0	0	1	0	0	0	0	0
Doolittle	male	2011	6	6	Yes	25	Test 1	1	171	6																		S-2 preference
Doolittle	male	2011	6	6	Yes	25	Test 2	1	55	162																		S-2 preference
Doolittle	male	2011	6	6	Yes	25	Test 3	0	171	174																		S-2 preference
Doolittle	male	2011	6	6	Yes	25	Test 4	1	165	162		7	2	0	0	2	2	1	1	1	1	6	2	0	0	0	0	S-2 preference
Figaro	male	2007	5	2	Yes	1	Baseline	14	90	72	S+1 avoidance & novelty aversion																	S+1 avoidance & novelty aversion	0	0	0	0	0	0	0	0	0	0	0	0	1	0	0	0
Figaro	male	2007	5	2	Yes	1	Test 1	0	9	72																		S+1 avoidance & novelty aversion
Figaro	male	2007	5	2	Yes	1	Test 2	1	90	52																		S+1 avoidance & novelty aversion
Figaro	male	2007	5	2	Yes	1	Test 3	0	9	10																		S+1 avoidance & novelty aversion
Figaro	male	2007	5	2	Yes	1	Test 4	0	35	52																		S+1 avoidance & novelty aversion
Figaro	male	2007	5	2	Yes	2	Baseline	16	90	72	S+1 avoidance & novelty aversion																	S+1 avoidance & novelty aversion	0	0	0	0	0	0	0	0	0	0	0	0	1	0	0	0
Figaro	male	2007	5	2	Yes	2	Test 1	0	45	72																		S+1 avoidance & novelty aversion
Figaro	male	2007	5	2	Yes	2	Test 2	1	90	70																		S+1 avoidance & novelty aversion
Figaro	male	2007	5	2	Yes	2	Test 3	0	45	32																		S+1 avoidance & novelty aversion
Figaro	male	2007	5	2	Yes	2	Test 4	0	37	70																		S+1 avoidance & novelty aversion
Figaro	male	2007	5	2	Yes	3	Baseline	16	90	72	One trial learning 1																	One trial learning 1	0	1	0	0	0	0	0	0	0	0	0	0	0	0	0	0
Figaro	male	2007	5	2	Yes	3	Test 1	1	2	72																		One trial learning 1
Figaro	male	2007	5	2	Yes	3	Test 2	1	90	23																		One trial learning 1
Figaro	male	2007	5	2	Yes	3	Test 3	1	2	96																		One trial learning 1
Figaro	male	2007	5	2	Yes	3	Test 4	0	31	23																		One trial learning 1
Figaro	male	2007	5	2	Yes	4	Baseline	16	90	72	S- avoidance 1																	S- avoidance 1	0	0	0	0	0	0	0	1	0	0	0	0	0	0	0	0
Figaro	male	2007	5	2	Yes	4	Test 1	1	22	72																		S- avoidance 1
Figaro	male	2007	5	2	Yes	4	Test 2	1	90	3																		S- avoidance 1
Figaro	male	2007	5	2	Yes	4	Test 3	0	22	15																		S- avoidance 1
Figaro	male	2007	5	2	Yes	4	Test 4	0	69	3																		S- avoidance 1
Figaro	male	2007	5	2	Yes	5	Baseline	15	90	72	One trial learning 1																	One trial learning 1	0	1	0	0	0	0	0	0	0	0	0	0	0	0	0	0
Figaro	male	2007	5	2	Yes	5	Test 1	1	13	72																		One trial learning 1
Figaro	male	2007	5	2	Yes	5	Test 2	1	90	63																		One trial learning 1
Figaro	male	2007	5	2	Yes	5	Test 3	1	13	19																		One trial learning 1
Figaro	male	2007	5	2	Yes	5	Test 4	0	51	63																		One trial learning 1
Figaro	male	2007	5	2	Yes	6	Baseline	16	90	72	Inference by exclusion																	Inference by exclusion	1	0	0	0	0	0	0	0	0	0	0	0	0	0	0	0
Figaro	male	2007	5	2	Yes	6	Test 1	1	175	72																		Inference by exclusion
Figaro	male	2007	5	2	Yes	6	Test 2	1	90	167																		Inference by exclusion
Figaro	male	2007	5	2	Yes	6	Test 3	1	175	135																		Inference by exclusion
Figaro	male	2007	5	2	Yes	6	Test 4	1	174	167																		Inference by exclusion
Figaro	male	2007	5	2	Yes	7	Baseline	16	90	72	S- avoidance 2																	S- avoidance 2	0	0	0	0	0	0	0	0	1	0	0	0	0	0	0	0
Figaro	male	2007	5	2	Yes	7	Test 1	1	151	72																		S- avoidance 2
Figaro	male	2007	5	2	Yes	7	Test 2	0	90	145																		S- avoidance 2
Figaro	male	2007	5	2	Yes	7	Test 3	0	151	172																		S- avoidance 2
Figaro	male	2007	5	2	Yes	7	Test 4	0	166	145																		S- avoidance 2
Figaro	male	2007	5	2	Yes	8	Baseline	15	90	72	Inference by exclusion																	Inference by exclusion	1	0	0	0	0	0	0	0	0	0	0	0	0	0	0	0
Figaro	male	2007	5	2	Yes	8	Test 1	1	183	72																		Inference by exclusion
Figaro	male	2007	5	2	Yes	8	Test 2	1	90	187																		Inference by exclusion
Figaro	male	2007	5	2	Yes	8	Test 3	1	183	159																		Inference by exclusion
Figaro	male	2007	5	2	Yes	8	Test 4	1	114	187																		Inference by exclusion
Figaro	male	2007	5	2	Yes	9	Baseline	16	90	72	One trial learning 1																	One trial learning 1	0	1	0	0	0	0	0	0	0	0	0	0	0	0	0	0
Figaro	male	2007	5	2	Yes	9	Test 1	1	134	72																		One trial learning 1
Figaro	male	2007	5	2	Yes	9	Test 2	1	90	128																		One trial learning 1
Figaro	male	2007	5	2	Yes	9	Test 3	1	134	165																		One trial learning 1
Figaro	male	2007	5	2	Yes	9	Test 4	0	186	128																		One trial learning 1
Figaro	male	2007	5	2	Yes	10	Baseline	16	90	72	S- avoidance 1																	S- avoidance 1	0	0	0	0	0	0	0	1	0	0	0	0	0	0	0	0
Figaro	male	2007	5	2	Yes	10	Test 1	1	173	72																		S- avoidance 1
Figaro	male	2007	5	2	Yes	10	Test 2	1	90	141																		S- avoidance 1
Figaro	male	2007	5	2	Yes	10	Test 3	0	173	118																		S- avoidance 1
Figaro	male	2007	5	2	Yes	10	Test 4	0	123	141																		S- avoidance 1
Figaro	male	2007	5	2	Yes	11	Baseline	16	90	72	S- avoidance 2																	S- avoidance 2	0	0	0	0	0	0	0	0	1	0	0	0	0	0	0	0
Figaro	male	2007	5	2	Yes	11	Test 1	1	115	72																		S- avoidance 2
Figaro	male	2007	5	2	Yes	11	Test 2	0	90	136																		S- avoidance 2
Figaro	male	2007	5	2	Yes	11	Test 3	0	115	140																		S- avoidance 2
Figaro	male	2007	5	2	Yes	11	Test 4	0	143	136																		S- avoidance 2
Figaro	male	2007	5	2	Yes	12	Baseline	16	90	72	Inference by exclusion																	Inference by exclusion	1	0	0	0	0	0	0	0	0	0	0	0	0	0	0	0
Figaro	male	2007	5	2	Yes	12	Test 1	1	117	72																		Inference by exclusion
Figaro	male	2007	5	2	Yes	12	Test 2	1	90	126																		Inference by exclusion
Figaro	male	2007	5	2	Yes	12	Test 3	1	117	132																		Inference by exclusion
Figaro	male	2007	5	2	Yes	12	Test 4	1	162	126																		Inference by exclusion
Figaro	male	2007	5	2	Yes	13	Baseline	16	90	72	One trial learning 1																	One trial learning 1	0	1	0	0	0	0	0	0	0	0	0	0	0	0	0	0
Figaro	male	2007	5	2	Yes	13	Test 1	1	180	72																		One trial learning 1
Figaro	male	2007	5	2	Yes	13	Test 2	1	90	148																		One trial learning 1
Figaro	male	2007	5	2	Yes	13	Test 3	1	180	137																		One trial learning 1
Figaro	male	2007	5	2	Yes	13	Test 4	0	170	148																		One trial learning 1
Figaro	male	2007	5	2	Yes	14	Baseline	16	90	72	One trial learning 1																	One trial learning 1	0	1	0	0	0	0	0	0	0	0	0	0	0	0	0	0
Figaro	male	2007	5	2	Yes	14	Test 1	1	147	72																		One trial learning 1
Figaro	male	2007	5	2	Yes	14	Test 2	1	90	161																		One trial learning 1
Figaro	male	2007	5	2	Yes	14	Test 3	1	147	131																		One trial learning 1
Figaro	male	2007	5	2	Yes	14	Test 4	0	160	161																		One trial learning 1
Figaro	male	2007	5	2	Yes	15	Baseline	16	90	72	One trial learning 1																	One trial learning 1	0	1	0	0	0	0	0	0	0	0	0	0	0	0	0	0
Figaro	male	2007	5	2	Yes	15	Test 1	1	164	72																		One trial learning 1
Figaro	male	2007	5	2	Yes	15	Test 2	1	90	138																		One trial learning 1
Figaro	male	2007	5	2	Yes	15	Test 3	1	164	130																		One trial learning 1
Figaro	male	2007	5	2	Yes	15	Test 4	0	122	138																		One trial learning 1
Figaro	male	2007	5	2	Yes	16	Baseline	16	90	72	One trial learning 1																	One trial learning 1	0	1	0	0	0	0	0	0	0	0	0	0	0	0	0	0
Figaro	male	2007	5	2	Yes	16	Test 1	1	120	72																		One trial learning 1
Figaro	male	2007	5	2	Yes	16	Test 2	1	90	178																		One trial learning 1
Figaro	male	2007	5	2	Yes	16	Test 3	1	120	153																		One trial learning 1
Figaro	male	2007	5	2	Yes	16	Test 4	0	190	178																		One trial learning 1
Figaro	male	2007	5	2	Yes	17	Baseline	15	90	72	Novelty preference																	Novelty preference	0	0	0	0	0	0	1	0	0	0	0	0	0	0	0	0
Figaro	male	2007	5	2	Yes	17	Test 1	1	163	72																		Novelty preference
Figaro	male	2007	5	2	Yes	17	Test 2	0	90	179																		Novelty preference
Figaro	male	2007	5	2	Yes	17	Test 3	0	163	157																		Novelty preference
Figaro	male	2007	5	2	Yes	17	Test 4	1	184	179																		Novelty preference
Figaro	male	2007	5	2	Yes	18	Baseline	16	90	72	Inference by exclusion																	Inference by exclusion	1	0	0	0	0	0	0	0	0	0	0	0	0	0	0	0
Figaro	male	2007	5	2	Yes	18	Test 1	1	121	72																		Inference by exclusion
Figaro	male	2007	5	2	Yes	18	Test 2	1	90	181																		Inference by exclusion
Figaro	male	2007	5	2	Yes	18	Test 3	1	121	127																		Inference by exclusion
Figaro	male	2007	5	2	Yes	18	Test 4	1	111	181																		Inference by exclusion
Figaro	male	2007	5	2	Yes	19	Baseline	16	90	72	S-1 preference																	S-1 preference	0	0	0	0	0	0	0	0	0	1	0	0	0	0	0	0
Figaro	male	2007	5	2	Yes	19	Test 1	1	142	72																		S-1 preference
Figaro	male	2007	5	2	Yes	19	Test 2	0	90	149																		S-1 preference
Figaro	male	2007	5	2	Yes	19	Test 3	1	142	144																		S-1 preference
Figaro	male	2007	5	2	Yes	19	Test 4	0	116	149																		S-1 preference
Figaro	male	2007	5	2	Yes	20	Baseline	16	90	72	One trial learning 2																	One trial learning 2	0	0	1	0	0	0	0	0	0	0	0	0	0	0	0	0
Figaro	male	2007	5	2	Yes	20	Test 1	1	146	72																		One trial learning 2
Figaro	male	2007	5	2	Yes	20	Test 2	0	90	155																		One trial learning 2
Figaro	male	2007	5	2	Yes	20	Test 3	1	146	152																		One trial learning 2
Figaro	male	2007	5	2	Yes	20	Test 4	1	113	155																		One trial learning 2
Figaro	male	2007	5	2	Yes	21	Baseline	16	90	72	Novelty preference																	Novelty preference	0	0	0	0	0	0	1	0	0	0	0	0	0	0	0	0
Figaro	male	2007	5	2	Yes	21	Test 1	1	188	72																		Novelty preference
Figaro	male	2007	5	2	Yes	21	Test 2	0	90	154																		Novelty preference
Figaro	male	2007	5	2	Yes	21	Test 3	0	188	182																		Novelty preference
Figaro	male	2007	5	2	Yes	21	Test 4	1	129	154																		Novelty preference
Figaro	male	2007	5	2	Yes	22	Baseline	16	90	72	Inference by exclusion																	Inference by exclusion	1	0	0	0	0	0	0	0	0	0	0	0	0	0	0	0
Figaro	male	2007	5	2	Yes	22	Test 1	1	176	72																		Inference by exclusion
Figaro	male	2007	5	2	Yes	22	Test 2	1	90	112																		Inference by exclusion
Figaro	male	2007	5	2	Yes	22	Test 3	1	176	168																		Inference by exclusion
Figaro	male	2007	5	2	Yes	22	Test 4	1	139	112																		Inference by exclusion
Figaro	male	2007	5	2	Yes	23	Baseline	16	90	72	Inference by exclusion																	Inference by exclusion	1	0	0	0	0	0	0	0	0	0	0	0	0	0	0	0
Figaro	male	2007	5	2	Yes	23	Test 1	1	150	72																		Inference by exclusion
Figaro	male	2007	5	2	Yes	23	Test 2	1	90	171																		Inference by exclusion
Figaro	male	2007	5	2	Yes	23	Test 3	1	150	125																		Inference by exclusion
Figaro	male	2007	5	2	Yes	23	Test 4	1	158	171																		Inference by exclusion
Figaro	male	2007	5	2	Yes	24	Baseline	16	90	72	S-1 preference																	S-1 preference	0	0	0	0	0	0	0	0	0	1	0	0	0	0	0	0
Figaro	male	2007	5	2	Yes	24	Test 1	1	189	72																		S-1 preference
Figaro	male	2007	5	2	Yes	24	Test 2	0	90	185																		S-1 preference
Figaro	male	2007	5	2	Yes	24	Test 3	1	189	119																		S-1 preference
Figaro	male	2007	5	2	Yes	24	Test 4	0	169	185																		S-1 preference
Figaro	male	2007	5	2	Yes	25	Baseline	16	90	72	Novelty preference																	Novelty preference	0	0	0	0	0	0	1	0	0	0	0	0	0	0	0	0
Figaro	male	2007	5	2	Yes	25	Test 1	1	177	72																		Novelty preference
Figaro	male	2007	5	2	Yes	25	Test 2	0	90	133																		Novelty preference
Figaro	male	2007	5	2	Yes	25	Test 3	0	177	124																		Novelty preference
Figaro	male	2007	5	2	Yes	25	Test 4	1	156	133		6	7	1	0	0	0	3	2	2	2	0	0	2	0	0	0	Novelty preference
Fini	female	2007	14	17	No	1	Baseline	16	88	54	Novelty rule abolishment/reversal 2																	Novelty rule abolishment/reversal 2	0	0	0	0	1	0	0	0	0	0	0	0	0	0	0	0
Fini	female	2007	14	17	No	1	Test 1	0	4	54																		Novelty rule abolishment/reversal 2
Fini	female	2007	14	17	No	1	Test 2	1	88	96																		Novelty rule abolishment/reversal 2
Fini	female	2007	14	17	No	1	Test 3	1	4	108																		Novelty rule abolishment/reversal 2
Fini	female	2007	14	17	No	1	Test 4	1	31	96																		Novelty rule abolishment/reversal 2
Fini	female	2007	14	17	No	2	Baseline	15	88	54	Inference by exclusion																	Inference by exclusion	1	0	0	0	0	0	0	0	0	0	0	0	0	0	0	0
Fini	female	2007	14	17	No	2	Test 1	1	65	54																		Inference by exclusion
Fini	female	2007	14	17	No	2	Test 2	1	88	11																		Inference by exclusion
Fini	female	2007	14	17	No	2	Test 3	1	65	2																		Inference by exclusion
Fini	female	2007	14	17	No	2	Test 4	1	79	11																		Inference by exclusion
Fini	female	2007	14	17	No	3	Baseline	16	88	54	S-2 preference																	S-2 preference	0	0	0	0	0	0	0	0	0	0	1	0	0	0	0	0
Fini	female	2007	14	17	No	3	Test 1	1	70	54																		S-2 preference
Fini	female	2007	14	17	No	3	Test 2	1	88	95																		S-2 preference
Fini	female	2007	14	17	No	3	Test 3	0	70	66																		S-2 preference
Fini	female	2007	14	17	No	3	Test 4	1	107	95																		S-2 preference
Fini	female	2007	14	17	No	4	Baseline	16	88	54	One trial learning 1																	One trial learning 1	0	1	0	0	0	0	0	0	0	0	0	0	0	0	0	0
Fini	female	2007	14	17	No	4	Test 1	1	39	54																		One trial learning 1
Fini	female	2007	14	17	No	4	Test 2	1	88	51																		One trial learning 1
Fini	female	2007	14	17	No	4	Test 3	1	39	46																		One trial learning 1
Fini	female	2007	14	17	No	4	Test 4	0	84	51																		One trial learning 1
Fini	female	2007	14	17	No	5	Baseline	16	88	54	One trial learning 2																	One trial learning 2	0	0	1	0	0	0	0	0	0	0	0	0	0	0	0	0
Fini	female	2007	14	17	No	5	Test 1	1	45	54																		One trial learning 2
Fini	female	2007	14	17	No	5	Test 2	0	88	92																		One trial learning 2
Fini	female	2007	14	17	No	5	Test 3	1	45	67																		One trial learning 2
Fini	female	2007	14	17	No	5	Test 4	1	80	92																		One trial learning 2
Fini	female	2007	14	17	No	6	Baseline	14	88	54	One trial learning 1																	One trial learning 1	0	1	0	0	0	0	0	0	0	0	0	0	0	0	0	0
Fini	female	2007	14	17	No	6	Test 1	1	173	54																		One trial learning 1
Fini	female	2007	14	17	No	6	Test 2	1	88	117																		One trial learning 1
Fini	female	2007	14	17	No	6	Test 3	1	173	188																		One trial learning 1
Fini	female	2007	14	17	No	6	Test 4	0	139	117																		One trial learning 1
Fini	female	2007	14	17	No	7	Baseline	16	88	54	Novelty rule abolishment/reversal 2																	Novelty rule abolishment/reversal 2	0	0	0	0	1	0	0	0	0	0	0	0	0	0	0	0
Fini	female	2007	14	17	No	7	Test 1	0	153	54																		Novelty rule abolishment/reversal 2
Fini	female	2007	14	17	No	7	Test 2	1	88	177																		Novelty rule abolishment/reversal 2
Fini	female	2007	14	17	No	7	Test 3	1	153	160																		Novelty rule abolishment/reversal 2
Fini	female	2007	14	17	No	7	Test 4	1	149	177																		Novelty rule abolishment/reversal 2
Fini	female	2007	14	17	No	8	Baseline	16	88	54	One trial learning 2																	One trial learning 2	0	0	1	0	0	0	0	0	0	0	0	0	0	0	0	0
Fini	female	2007	14	17	No	8	Test 1	1	112	54																		One trial learning 2
Fini	female	2007	14	17	No	8	Test 2	0	88	137																		One trial learning 2
Fini	female	2007	14	17	No	8	Test 3	1	112	175																		One trial learning 2
Fini	female	2007	14	17	No	8	Test 4	1	142	137																		One trial learning 2
Fini	female	2007	14	17	No	9	Baseline	16	88	54	S- avoidance 1																	S- avoidance 1	0	0	0	0	0	0	0	1	0	0	0	0	0	0	0	0
Fini	female	2007	14	17	No	9	Test 1	1	125	54																		S- avoidance 1
Fini	female	2007	14	17	No	9	Test 2	1	88	190																		S- avoidance 1
Fini	female	2007	14	17	No	9	Test 3	0	125	131																		S- avoidance 1
Fini	female	2007	14	17	No	9	Test 4	0	164	190																		S- avoidance 1
Fini	female	2007	14	17	No	10	Baseline	16	88	54	S-1 preference																	S-1 preference	0	0	0	0	0	0	0	0	0	1	0	0	0	0	0	0
Fini	female	2007	14	17	No	10	Test 1	1	146	54																		S-1 preference
Fini	female	2007	14	17	No	10	Test 2	0	88	157																		S-1 preference
Fini	female	2007	14	17	No	10	Test 3	1	146	141																		S-1 preference
Fini	female	2007	14	17	No	10	Test 4	0	170	157																		S-1 preference
Fini	female	2007	14	17	No	11	Baseline	16	88	54	One trial learning 1																	One trial learning 1	0	1	0	0	0	0	0	0	0	0	0	0	0	0	0	0
Fini	female	2007	14	17	No	11	Test 1	1	140	54																		One trial learning 1
Fini	female	2007	14	17	No	11	Test 2	1	88	166																		One trial learning 1
Fini	female	2007	14	17	No	11	Test 3	1	140	129																		One trial learning 1
Fini	female	2007	14	17	No	11	Test 4	0	136	166																		One trial learning 1
Fini	female	2007	14	17	No	12	Baseline	15	88	54	S-1 preference																	S-1 preference	0	0	0	0	0	0	0	0	0	1	0	0	0	0	0	0
Fini	female	2007	14	17	No	12	Test 1	1	181	54																		S-1 preference
Fini	female	2007	14	17	No	12	Test 2	0	88	168																		S-1 preference
Fini	female	2007	14	17	No	12	Test 3	1	181	121																		S-1 preference
Fini	female	2007	14	17	No	12	Test 4	0	167	168																		S-1 preference
Fini	female	2007	14	17	No	13	Baseline	15	88	54	Novelty rule abolishment/reversal 1																	Novelty rule abolishment/reversal 1	0	0	0	1	0	0	0	0	0	0	0	0	0	0	0	0
Fini	female	2007	14	17	No	13	Test 1	0	134	54																		Novelty rule abolishment/reversal 1
Fini	female	2007	14	17	No	13	Test 2	0	88	158																		Novelty rule abolishment/reversal 1
Fini	female	2007	14	17	No	13	Test 3	1	134	111																		Novelty rule abolishment/reversal 1
Fini	female	2007	14	17	No	13	Test 4	1	172	158																		Novelty rule abolishment/reversal 1
Fini	female	2007	14	17	No	14	Baseline	16	88	54	Inference by exclusion																	Inference by exclusion	1	0	0	0	0	0	0	0	0	0	0	0	0	0	0	0
Fini	female	2007	14	17	No	14	Test 1	1	155	54																		Inference by exclusion
Fini	female	2007	14	17	No	14	Test 2	1	88	127																		Inference by exclusion
Fini	female	2007	14	17	No	14	Test 3	1	155	132																		Inference by exclusion
Fini	female	2007	14	17	No	14	Test 4	1	120	127																		Inference by exclusion
Fini	female	2007	14	17	No	15	Baseline	16	88	54	S-1 preference																	S-1 preference	0	0	0	0	0	0	0	0	0	1	0	0	0	0	0	0
Fini	female	2007	14	17	No	15	Test 1	1	122	54																		S-1 preference
Fini	female	2007	14	17	No	15	Test 2	0	88	133																		S-1 preference
Fini	female	2007	14	17	No	15	Test 3	1	122	126																		S-1 preference
Fini	female	2007	14	17	No	15	Test 4	0	128	133																		S-1 preference
Fini	female	2007	14	17	No	16	Baseline	16	88	54	S-2 preference																	S-2 preference	0	0	0	0	0	0	0	0	0	0	1	0	0	0	0	0
Fini	female	2007	14	17	No	16	Test 1	1	124	54																		S-2 preference
Fini	female	2007	14	17	No	16	Test 2	1	88	171																		S-2 preference
Fini	female	2007	14	17	No	16	Test 3	0	124	184																		S-2 preference
Fini	female	2007	14	17	No	16	Test 4	1	138	171																		S-2 preference
Fini	female	2007	14	17	No	17	Baseline	16	88	54	Inference by exclusion																	Inference by exclusion	1	0	0	0	0	0	0	0	0	0	0	0	0	0	0	0
Fini	female	2007	14	17	No	17	Test 1	1	150	54																		Inference by exclusion
Fini	female	2007	14	17	No	17	Test 2	1	88	189																		Inference by exclusion
Fini	female	2007	14	17	No	17	Test 3	1	150	114																		Inference by exclusion
Fini	female	2007	14	17	No	17	Test 4	1	147	189																		Inference by exclusion
Fini	female	2007	14	17	No	18	Baseline	16	88	54	S-2 preference																	S-2 preference	0	0	0	0	0	0	0	0	0	0	1	0	0	0	0	0
Fini	female	2007	14	17	No	18	Test 1	1	180	54																		S-2 preference
Fini	female	2007	14	17	No	18	Test 2	1	88	179																		S-2 preference
Fini	female	2007	14	17	No	18	Test 3	0	180	162																		S-2 preference
Fini	female	2007	14	17	No	18	Test 4	1	165	179																		S-2 preference
Fini	female	2007	14	17	No	19	Baseline	16	88	54	Novelty preference																	Novelty preference	0	0	0	0	0	0	1	0	0	0	0	0	0	0	0	0
Fini	female	2007	14	17	No	19	Test 1	1	119	54																		Novelty preference
Fini	female	2007	14	17	No	19	Test 2	0	88	148																		Novelty preference
Fini	female	2007	14	17	No	19	Test 3	0	119	151																		Novelty preference
Fini	female	2007	14	17	No	19	Test 4	1	182	148																		Novelty preference
Fini	female	2007	14	17	No	20	Baseline	16	88	54	S- avoidance 2																	S- avoidance 2	0	0	0	0	0	0	0	0	1	0	0	0	0	0	0	0
Fini	female	2007	14	17	No	20	Test 1	1	143	54																		S- avoidance 2
Fini	female	2007	14	17	No	20	Test 2	0	88	118																		S- avoidance 2
Fini	female	2007	14	17	No	20	Test 3	0	143	152																		S- avoidance 2
Fini	female	2007	14	17	No	20	Test 4	0	135	118																		S- avoidance 2
Fini	female	2007	14	17	No	21	Baseline	13	88	54	S+1 avoidance & novelty aversion																	S+1 avoidance & novelty aversion	0	0	0	0	0	0	0	0	0	0	0	0	1	0	0	0
Fini	female	2007	14	17	No	21	Test 1	0	130	54																		S+1 avoidance & novelty aversion
Fini	female	2007	14	17	No	21	Test 2	1	88	113																		S+1 avoidance & novelty aversion
Fini	female	2007	14	17	No	21	Test 3	0	130	176																		S+1 avoidance & novelty aversion
Fini	female	2007	14	17	No	21	Test 4	0	187	113																		S+1 avoidance & novelty aversion
Fini	female	2007	14	17	No	22	Baseline	16	88	54	S-2 preference																	S-2 preference	0	0	0	0	0	0	0	0	0	0	1	0	0	0	0	0
Fini	female	2007	14	17	No	22	Test 1	1	116	54																		S-2 preference
Fini	female	2007	14	17	No	22	Test 2	1	88	183																		S-2 preference
Fini	female	2007	14	17	No	22	Test 3	0	116	144																		S-2 preference
Fini	female	2007	14	17	No	22	Test 4	1	185	183																		S-2 preference
Fini	female	2007	14	17	No	23	Baseline	16	88	54	S-2 preference																	S-2 preference	0	0	0	0	0	0	0	0	0	0	1	0	0	0	0	0
Fini	female	2007	14	17	No	23	Test 1	1	115	54																		S-2 preference
Fini	female	2007	14	17	No	23	Test 2	1	88	163																		S-2 preference
Fini	female	2007	14	17	No	23	Test 3	0	115	174																		S-2 preference
Fini	female	2007	14	17	No	23	Test 4	1	123	163																		S-2 preference
Fini	female	2007	14	17	No	24	Baseline	16	88	54	S-2 preference																	S-2 preference	0	0	0	0	0	0	0	0	0	0	1	0	0	0	0	0
Fini	female	2007	14	17	No	24	Test 1	1	169	54																		S-2 preference
Fini	female	2007	14	17	No	24	Test 2	1	88	186																		S-2 preference
Fini	female	2007	14	17	No	24	Test 3	0	169	178																		S-2 preference
Fini	female	2007	14	17	No	24	Test 4	1	156	186																		S-2 preference
Fini	female	2007	14	17	No	25	Baseline	16	88	54	One trial learning 1																	One trial learning 1	0	1	0	0	0	0	0	0	0	0	0	0	0	0	0	0
Fini	female	2007	14	17	No	25	Test 1	1	145	54																		One trial learning 1
Fini	female	2007	14	17	No	25	Test 2	1	88	161																		One trial learning 1
Fini	female	2007	14	17	No	25	Test 3	1	145	159																		One trial learning 1
Fini	female	2007	14	17	No	25	Test 4	0	154	161		3	4	2	1	2	0	1	1	1	3	6	0	1	0	0	0	One trial learning 1
Heidi	female	2010	2	4	No	1	Baseline	16	41	68	One trial learning 1																	One trial learning 1	0	1	0	0	0	0	0	0	0	0	0	0	0	0	0	0
Heidi	female	2010	2	4	No	1	Test 1	1	86	68																		One trial learning 1
Heidi	female	2010	2	4	No	1	Test 2	1	41	85																		One trial learning 1
Heidi	female	2010	2	4	No	1	Test 3	1	86	66																		One trial learning 1
Heidi	female	2010	2	4	No	1	Test 4	0	83	85																		One trial learning 1
Heidi	female	2010	2	4	No	2	Baseline	15	41	68	S-2 preference																	S-2 preference	0	0	0	0	0	0	0	0	0	0	1	0	0	0	0	0
Heidi	female	2010	2	4	No	2	Test 1	1	21	68																		S-2 preference
Heidi	female	2010	2	4	No	2	Test 2	1	41	67																		S-2 preference
Heidi	female	2010	2	4	No	2	Test 3	0	21	95																		S-2 preference
Heidi	female	2010	2	4	No	2	Test 4	1	44	67																		S-2 preference
Heidi	female	2010	2	4	No	3	Baseline	15	41	68	S+1 avoidance & novelty aversion																	S+1 avoidance & novelty aversion	0	0	0	0	0	0	0	0	0	0	0	0	1	0	0	0
Heidi	female	2010	2	4	No	3	Test 1	0	98	68																		S+1 avoidance & novelty aversion
Heidi	female	2010	2	4	No	3	Test 2	1	41	26																		S+1 avoidance & novelty aversion
Heidi	female	2010	2	4	No	3	Test 3	0	98	96																		S+1 avoidance & novelty aversion
Heidi	female	2010	2	4	No	3	Test 4	0	7	26																		S+1 avoidance & novelty aversion
Heidi	female	2010	2	4	No	4	Baseline	16	41	68	Novelty aversion																	Novelty aversion	0	0	0	0	0	1	0	0	0	0	0	0	0	0	0	0
Heidi	female	2010	2	4	No	4	Test 1	0	23	68																		Novelty aversion
Heidi	female	2010	2	4	No	4	Test 2	1	41	24																		Novelty aversion
Heidi	female	2010	2	4	No	4	Test 3	1	23	45																		Novelty aversion
Heidi	female	2010	2	4	No	4	Test 4	0	28	24																		Novelty aversion
Heidi	female	2010	2	4	No	5	Baseline	15	41	68	S+1 avoidance																	S+1 avoidance	0	0	0	0	0	0	0	0	0	0	0	1	0	0	0	0
Heidi	female	2010	2	4	No	5	Test 1	0	91	68																		S+1 avoidance
Heidi	female	2010	2	4	No	5	Test 2	1	41	88																		S+1 avoidance
Heidi	female	2010	2	4	No	5	Test 3	0	91	2																		S+1 avoidance
Heidi	female	2010	2	4	No	5	Test 4	1	50	88																		S+1 avoidance
Heidi	female	2010	2	4	No	6	Baseline	15	41	68	S+1 avoidance																	S+1 avoidance	0	0	0	0	0	0	0	0	0	0	0	1	0	0	0	0
Heidi	female	2010	2	4	No	6	Test 1	0	158	68																		S+1 avoidance
Heidi	female	2010	2	4	No	6	Test 2	1	41	180																		S+1 avoidance
Heidi	female	2010	2	4	No	6	Test 3	0	158	116																		S+1 avoidance
Heidi	female	2010	2	4	No	6	Test 4	1	171	180																		S+1 avoidance
Heidi	female	2010	2	4	No	7	Baseline	16	41	68	One trial learning 2																	One trial learning 2	0	0	1	0	0	0	0	0	0	0	0	0	0	0	0	0
Heidi	female	2010	2	4	No	7	Test 1	1	142	68																		One trial learning 2
Heidi	female	2010	2	4	No	7	Test 2	0	41	151																		One trial learning 2
Heidi	female	2010	2	4	No	7	Test 3	1	142	137																		One trial learning 2
Heidi	female	2010	2	4	No	7	Test 4	1	114	151																		One trial learning 2
Heidi	female	2010	2	4	No	8	Baseline	16	41	68	S- avoidance 1																	S- avoidance 1	0	0	0	0	0	0	0	1	0	0	0	0	0	0	0	0
Heidi	female	2010	2	4	No	8	Test 1	1	177	68																		S- avoidance 1
Heidi	female	2010	2	4	No	8	Test 2	1	41	153																		S- avoidance 1
Heidi	female	2010	2	4	No	8	Test 3	0	177	132																		S- avoidance 1
Heidi	female	2010	2	4	No	8	Test 4	0	140	153																		S- avoidance 1
Heidi	female	2010	2	4	No	9	Baseline	13	41	68	Inference by exclusion																	Inference by exclusion	1	0	0	0	0	0	0	0	0	0	0	0	0	0	0	0
Heidi	female	2010	2	4	No	9	Test 1	1	122	68																		Inference by exclusion
Heidi	female	2010	2	4	No	9	Test 2	1	41	170																		Inference by exclusion
Heidi	female	2010	2	4	No	9	Test 3	1	122	154																		Inference by exclusion
Heidi	female	2010	2	4	No	9	Test 4	1	157	170																		Inference by exclusion
Heidi	female	2010	2	4	No	10	Baseline	13	41	68	S+1 avoidance & novelty aversion																	S+1 avoidance & novelty aversion	0	0	0	0	0	0	0	0	0	0	0	0	1	0	0	0
Heidi	female	2010	2	4	No	10	Test 1	0	119	68																		S+1 avoidance & novelty aversion
Heidi	female	2010	2	4	No	10	Test 2	1	41	126																		S+1 avoidance & novelty aversion
Heidi	female	2010	2	4	No	10	Test 3	0	119	112																		S+1 avoidance & novelty aversion
Heidi	female	2010	2	4	No	10	Test 4	0	139	126																		S+1 avoidance & novelty aversion
Heidi	female	2010	2	4	No	11	Baseline	14	41	68	Inference by exclusion																	Inference by exclusion	1	0	0	0	0	0	0	0	0	0	0	0	0	0	0	0
Heidi	female	2010	2	4	No	11	Test 1	1	190	68																		Inference by exclusion
Heidi	female	2010	2	4	No	11	Test 2	1	41	113																		Inference by exclusion
Heidi	female	2010	2	4	No	11	Test 3	1	190	184																		Inference by exclusion
Heidi	female	2010	2	4	No	11	Test 4	1	174	113																		Inference by exclusion
Heidi	female	2010	2	4	No	12	Baseline	16	41	68	S- avoidance 1																	S- avoidance 1	0	0	0	0	0	0	0	1	0	0	0	0	0	0	0	0
Heidi	female	2010	2	4	No	12	Test 1	1	117	68																		S- avoidance 1
Heidi	female	2010	2	4	No	12	Test 2	1	41	176																		S- avoidance 1
Heidi	female	2010	2	4	No	12	Test 3	0	117	124																		S- avoidance 1
Heidi	female	2010	2	4	No	12	Test 4	0	187	176																		S- avoidance 1
Heidi	female	2010	2	4	No	13	Baseline	16	41	68	Inference by exclusion																	Inference by exclusion	1	0	0	0	0	0	0	0	0	0	0	0	0	0	0	0
Heidi	female	2010	2	4	No	13	Test 1	1	150	68																		Inference by exclusion
Heidi	female	2010	2	4	No	13	Test 2	1	41	131																		Inference by exclusion
Heidi	female	2010	2	4	No	13	Test 3	1	150	162																		Inference by exclusion
Heidi	female	2010	2	4	No	13	Test 4	1	134	131																		Inference by exclusion
Heidi	female	2010	2	4	No	14	Baseline	16	41	68	Inference by exclusion																	Inference by exclusion	1	0	0	0	0	0	0	0	0	0	0	0	0	0	0	0
Heidi	female	2010	2	4	No	14	Test 1	1	181	68																		Inference by exclusion
Heidi	female	2010	2	4	No	14	Test 2	1	41	129																		Inference by exclusion
Heidi	female	2010	2	4	No	14	Test 3	1	181	173																		Inference by exclusion
Heidi	female	2010	2	4	No	14	Test 4	1	118	129																		Inference by exclusion
Heidi	female	2010	2	4	No	15	Baseline	13	41	68	S+1 avoidance																	S+1 avoidance	0	0	0	0	0	0	0	0	0	0	0	1	0	0	0	0
Heidi	female	2010	2	4	No	15	Test 1	0	120	68																		S+1 avoidance
Heidi	female	2010	2	4	No	15	Test 2	1	41	167																		S+1 avoidance
Heidi	female	2010	2	4	No	15	Test 3	0	120	166																		S+1 avoidance
Heidi	female	2010	2	4	No	15	Test 4	1	156	167																		S+1 avoidance
Heidi	female	2010	2	4	No	16	Baseline	16	41	68	Inference by exclusion																	Inference by exclusion	1	0	0	0	0	0	0	0	0	0	0	0	0	0	0	0
Heidi	female	2010	2	4	No	16	Test 1	1	160	68																		Inference by exclusion
Heidi	female	2010	2	4	No	16	Test 2	1	41	182																		Inference by exclusion
Heidi	female	2010	2	4	No	16	Test 3	1	160	175																		Inference by exclusion
Heidi	female	2010	2	4	No	16	Test 4	1	186	182																		Inference by exclusion
Heidi	female	2010	2	4	No	17	Baseline	13	41	68	S-2 preference																	S-2 preference	0	0	0	0	0	0	0	0	0	0	1	0	0	0	0	0
Heidi	female	2010	2	4	No	17	Test 1	1	169	68																		S-2 preference
Heidi	female	2010	2	4	No	17	Test 2	1	41	164																		S-2 preference
Heidi	female	2010	2	4	No	17	Test 3	0	169	128																		S-2 preference
Heidi	female	2010	2	4	No	17	Test 4	1	136	164																		S-2 preference
Heidi	female	2010	2	4	No	18	Baseline	16	41	68	S-2 preference																	S-2 preference	0	0	0	0	0	0	0	0	0	0	1	0	0	0	0	0
Heidi	female	2010	2	4	No	18	Test 1	1	188	68																		S-2 preference
Heidi	female	2010	2	4	No	18	Test 2	1	41	168																		S-2 preference
Heidi	female	2010	2	4	No	18	Test 3	0	188	149																		S-2 preference
Heidi	female	2010	2	4	No	18	Test 4	1	172	168																		S-2 preference
Heidi	female	2010	2	4	No	19	Baseline	14	41	68	S+1 avoidance																	S+1 avoidance	0	0	0	0	0	0	0	0	0	0	0	1	0	0	0	0
Heidi	female	2010	2	4	No	19	Test 1	0	189	68																		S+1 avoidance
Heidi	female	2010	2	4	No	19	Test 2	1	41	123																		S+1 avoidance
Heidi	female	2010	2	4	No	19	Test 3	0	189	141																		S+1 avoidance
Heidi	female	2010	2	4	No	19	Test 4	1	133	123																		S+1 avoidance
Heidi	female	2010	2	4	No	20	Baseline	14	41	68	S- avoidance 1																	S- avoidance 1	0	0	0	0	0	0	0	1	0	0	0	0	0	0	0	0
Heidi	female	2010	2	4	No	20	Test 1	1	178	68																		S- avoidance 1
Heidi	female	2010	2	4	No	20	Test 2	1	41	143																		S- avoidance 1
Heidi	female	2010	2	4	No	20	Test 3	0	178	138																		S- avoidance 1
Heidi	female	2010	2	4	No	20	Test 4	0	130	143																		S- avoidance 1
Heidi	female	2010	2	4	No	21	Baseline	16	41	68	One trial learning 1																	One trial learning 1	0	1	0	0	0	0	0	0	0	0	0	0	0	0	0	0
Heidi	female	2010	2	4	No	21	Test 1	1	159	68																		One trial learning 1
Heidi	female	2010	2	4	No	21	Test 2	1	41	144																		One trial learning 1
Heidi	female	2010	2	4	No	21	Test 3	1	159	165																		One trial learning 1
Heidi	female	2010	2	4	No	21	Test 4	0	185	144																		One trial learning 1
Heidi	female	2010	2	4	No	22	Baseline	16	41	68	Novelty aversion																	Novelty aversion	0	0	0	0	0	1	0	0	0	0	0	0	0	0	0	0
Heidi	female	2010	2	4	No	22	Test 1	0	125	68																		Novelty aversion
Heidi	female	2010	2	4	No	22	Test 2	1	41	135																		Novelty aversion
Heidi	female	2010	2	4	No	22	Test 3	1	125	183																		Novelty aversion
Heidi	female	2010	2	4	No	22	Test 4	0	146	135																		Novelty aversion
Heidi	female	2010	2	4	No	23	Baseline	16	41	68	S+1 avoidance & novelty aversion																	S+1 avoidance & novelty aversion	0	0	0	0	0	0	0	0	0	0	0	0	1	0	0	0
Heidi	female	2010	2	4	No	23	Test 1	0	115	68																		S+1 avoidance & novelty aversion
Heidi	female	2010	2	4	No	23	Test 2	1	41	148																		S+1 avoidance & novelty aversion
Heidi	female	2010	2	4	No	23	Test 3	0	115	161																		S+1 avoidance & novelty aversion
Heidi	female	2010	2	4	No	23	Test 4	0	111	148																		S+1 avoidance & novelty aversion
Heidi	female	2010	2	4	No	24	Baseline	16	41	68	S- avoidance 1																	S- avoidance 1	0	0	0	0	0	0	0	1	0	0	0	0	0	0	0	0
Heidi	female	2010	2	4	No	24	Test 1	1	163	68																		S- avoidance 1
Heidi	female	2010	2	4	No	24	Test 2	1	41	155																		S- avoidance 1
Heidi	female	2010	2	4	No	24	Test 3	0	163	145																		S- avoidance 1
Heidi	female	2010	2	4	No	24	Test 4	0	152	155																		S- avoidance 1
Heidi	female	2010	2	4	No	25	Baseline	16	41	68	S-2 preference																	S-2 preference	0	0	0	0	0	0	0	0	0	0	1	0	0	0	0	0
Heidi	female	2010	2	4	No	25	Test 1	1	121	68																		S-2 preference
Heidi	female	2010	2	4	No	25	Test 2	1	41	179																		S-2 preference
Heidi	female	2010	2	4	No	25	Test 3	0	121	127																		S-2 preference
Heidi	female	2010	2	4	No	25	Test 4	1	147	179		5	2	1	0	0	2	0	4	0	0	4	4	3	0	0	0	S-2 preference
Kiwi	male	2010	4	4	Yes	1	Baseline	16	73	53	One trial learning 1																	One trial learning 1	0	1	0	0	0	0	0	0	0	0	0	0	0	0	0	0
Kiwi	male	2010	4	4	Yes	1	Test 1	1	88	53																		One trial learning 1
Kiwi	male	2010	4	4	Yes	1	Test 2	1	73	100																		One trial learning 1
Kiwi	male	2010	4	4	Yes	1	Test 3	1	88	82																		One trial learning 1
Kiwi	male	2010	4	4	Yes	1	Test 4	0	2	100																		One trial learning 1
Kiwi	male	2010	4	4	Yes	2	Baseline	16	73	53	One trial learning 1																	One trial learning 1	0	1	0	0	0	0	0	0	0	0	0	0	0	0	0	0
Kiwi	male	2010	4	4	Yes	2	Test 1	1	75	53																		One trial learning 1
Kiwi	male	2010	4	4	Yes	2	Test 2	1	73	102																		One trial learning 1
Kiwi	male	2010	4	4	Yes	2	Test 3	1	75	8																		One trial learning 1
Kiwi	male	2010	4	4	Yes	2	Test 4	0	43	102																		One trial learning 1
Kiwi	male	2010	4	4	Yes	3	Baseline	16	73	53	S+1 avoidance & novelty aversion																	S+1 avoidance & novelty aversion	0	0	0	0	0	0	0	0	0	0	0	0	1	0	0	0
Kiwi	male	2010	4	4	Yes	3	Test 1	0	72	53																		S+1 avoidance & novelty aversion
Kiwi	male	2010	4	4	Yes	3	Test 2	1	73	11																		S+1 avoidance & novelty aversion
Kiwi	male	2010	4	4	Yes	3	Test 3	0	72	6																		S+1 avoidance & novelty aversion
Kiwi	male	2010	4	4	Yes	3	Test 4	0	85	11																		S+1 avoidance & novelty aversion
Kiwi	male	2010	4	4	Yes	4	Baseline	16	73	53	Novelty rule abolishment/reversal 2																	Novelty rule abolishment/reversal 2	0	0	0	0	1	0	0	0	0	0	0	0	0	0	0	0
Kiwi	male	2010	4	4	Yes	4	Test 1	0	17	53																		Novelty rule abolishment/reversal 2
Kiwi	male	2010	4	4	Yes	4	Test 2	1	73	87																		Novelty rule abolishment/reversal 2
Kiwi	male	2010	4	4	Yes	4	Test 3	1	17	31																		Novelty rule abolishment/reversal 2
Kiwi	male	2010	4	4	Yes	4	Test 4	1	35	87																		Novelty rule abolishment/reversal 2
Kiwi	male	2010	4	4	Yes	5	Baseline	16	73	53	S+1 avoidance & novelty aversion																	S+1 avoidance & novelty aversion	0	0	0	0	0	0	0	0	0	0	0	0	1	0	0	0
Kiwi	male	2010	4	4	Yes	5	Test 1	0	55	53																		S+1 avoidance & novelty aversion
Kiwi	male	2010	4	4	Yes	5	Test 2	1	73	84																		S+1 avoidance & novelty aversion
Kiwi	male	2010	4	4	Yes	5	Test 3	0	55	33																		S+1 avoidance & novelty aversion
Kiwi	male	2010	4	4	Yes	5	Test 4	0	44	84																		S+1 avoidance & novelty aversion
Kiwi	male	2010	4	4	Yes	6	Baseline	14	73	53	Inference by exclusion																	Inference by exclusion	1	0	0	0	0	0	0	0	0	0	0	0	0	0	0	0
Kiwi	male	2010	4	4	Yes	6	Test 1	1	189	53																		Inference by exclusion
Kiwi	male	2010	4	4	Yes	6	Test 2	1	73	114																		Inference by exclusion
Kiwi	male	2010	4	4	Yes	6	Test 3	1	189	160																		Inference by exclusion
Kiwi	male	2010	4	4	Yes	6	Test 4	1	174	114																		Inference by exclusion
Kiwi	male	2010	4	4	Yes	7	Baseline	13	73	53	Novelty aversion & S-1 preference																	Novelty aversion & S-1 preference	0	0	0	0	0	0	0	0	0	0	0	0	0	1	0	0
Kiwi	male	2010	4	4	Yes	7	Test 1	0	126	53																		Novelty aversion & S-1 preference
Kiwi	male	2010	4	4	Yes	7	Test 2	0	73	124																		Novelty aversion & S-1 preference
Kiwi	male	2010	4	4	Yes	7	Test 3	1	126	123																		Novelty aversion & S-1 preference
Kiwi	male	2010	4	4	Yes	7	Test 4	0	141	124																		Novelty aversion & S-1 preference
Kiwi	male	2010	4	4	Yes	8	Baseline	15	73	53	S+1 avoidance & novelty preference																	S+1 avoidance & novelty preference	0	0	0	0	0	0	0	0	0	0	0	0	0	0	1	0
Kiwi	male	2010	4	4	Yes	8	Test 1	0	154	53																		S+1 avoidance & novelty preference
Kiwi	male	2010	4	4	Yes	8	Test 2	0	73	177																		S+1 avoidance & novelty preference
Kiwi	male	2010	4	4	Yes	8	Test 3	0	154	170																		S+1 avoidance & novelty preference
Kiwi	male	2010	4	4	Yes	8	Test 4	1	115	177																		S+1 avoidance & novelty preference
Kiwi	male	2010	4	4	Yes	9	Baseline	16	73	53	Inference by exclusion																	Inference by exclusion	1	0	0	0	0	0	0	0	0	0	0	0	0	0	0	0
Kiwi	male	2010	4	4	Yes	9	Test 1	1	173	53																		Inference by exclusion
Kiwi	male	2010	4	4	Yes	9	Test 2	1	73	188																		Inference by exclusion
Kiwi	male	2010	4	4	Yes	9	Test 3	1	173	150																		Inference by exclusion
Kiwi	male	2010	4	4	Yes	9	Test 4	1	155	188																		Inference by exclusion
Kiwi	male	2010	4	4	Yes	10	Baseline	15	73	53	Inference by exclusion																	Inference by exclusion	1	0	0	0	0	0	0	0	0	0	0	0	0	0	0	0
Kiwi	male	2010	4	4	Yes	10	Test 1	1	133	53																		Inference by exclusion
Kiwi	male	2010	4	4	Yes	10	Test 2	1	73	171																		Inference by exclusion
Kiwi	male	2010	4	4	Yes	10	Test 3	1	133	172																		Inference by exclusion
Kiwi	male	2010	4	4	Yes	10	Test 4	1	145	171																		Inference by exclusion
Kiwi	male	2010	4	4	Yes	11	Baseline	15	73	53	Bad day																	Bad day	0	0	0	0	0	0	0	0	0	0	0	0	0	0	0	1
Kiwi	male	2010	4	4	Yes	11	Test 1	0	142	53																		Bad day
Kiwi	male	2010	4	4	Yes	11	Test 2	0	73	190																		Bad day
Kiwi	male	2010	4	4	Yes	11	Test 3	0	142	146																		Bad day
Kiwi	male	2010	4	4	Yes	11	Test 4	0	180	190																		Bad day
Kiwi	male	2010	4	4	Yes	12	Baseline	15	73	53	S+1 avoidance & novelty preference																	S+1 avoidance & novelty preference	0	0	0	0	0	0	0	0	0	0	0	0	0	0	1	0
Kiwi	male	2010	4	4	Yes	12	Test 1	0	148	53																		S+1 avoidance & novelty preference
Kiwi	male	2010	4	4	Yes	12	Test 2	0	73	165																		S+1 avoidance & novelty preference
Kiwi	male	2010	4	4	Yes	12	Test 3	0	148	139																		S+1 avoidance & novelty preference
Kiwi	male	2010	4	4	Yes	12	Test 4	1	131	165																		S+1 avoidance & novelty preference
Kiwi	male	2010	4	4	Yes	13	Baseline	14	73	53	One trial learning 2																	One trial learning 2	0	0	1	0	0	0	0	0	0	0	0	0	0	0	0	0
Kiwi	male	2010	4	4	Yes	13	Test 1	1	116	53																		One trial learning 2
Kiwi	male	2010	4	4	Yes	13	Test 2	0	73	181																		One trial learning 2
Kiwi	male	2010	4	4	Yes	13	Test 3	1	116	187																		One trial learning 2
Kiwi	male	2010	4	4	Yes	13	Test 4	1	122	181																		One trial learning 2
Kiwi	male	2010	4	4	Yes	14	Baseline	16	73	53	S-2 preference																	S-2 preference	0	0	0	0	0	0	0	0	0	0	1	0	0	0	0	0
Kiwi	male	2010	4	4	Yes	14	Test 1	1	158	53																		S-2 preference
Kiwi	male	2010	4	4	Yes	14	Test 2	1	73	184																		S-2 preference
Kiwi	male	2010	4	4	Yes	14	Test 3	0	158	168																		S-2 preference
Kiwi	male	2010	4	4	Yes	14	Test 4	1	156	184																		S-2 preference
Kiwi	male	2010	4	4	Yes	15	Baseline	14	73	53	S+1 avoidance																	S+1 avoidance	0	0	0	0	0	0	0	0	0	0	0	1	0	0	0	0
Kiwi	male	2010	4	4	Yes	15	Test 1	0	121	53																		S+1 avoidance
Kiwi	male	2010	4	4	Yes	15	Test 2	1	73	129																		S+1 avoidance
Kiwi	male	2010	4	4	Yes	15	Test 3	0	121	175																		S+1 avoidance
Kiwi	male	2010	4	4	Yes	15	Test 4	1	178	129																		S+1 avoidance
Kiwi	male	2010	4	4	Yes	16	Baseline	15	73	53	Novelty rule abolishment/reversal 2																	Novelty rule abolishment/reversal 2	0	0	0	0	1	0	0	0	0	0	0	0	0	0	0	0
Kiwi	male	2010	4	4	Yes	16	Test 1	0	118	53																		Novelty rule abolishment/reversal 2
Kiwi	male	2010	4	4	Yes	16	Test 2	1	73	159																		Novelty rule abolishment/reversal 2
Kiwi	male	2010	4	4	Yes	16	Test 3	1	118	128																		Novelty rule abolishment/reversal 2
Kiwi	male	2010	4	4	Yes	16	Test 4	1	125	159																		Novelty rule abolishment/reversal 2
Kiwi	male	2010	4	4	Yes	17	Baseline	15	73	53	S-2 preference																	S-2 preference	0	0	0	0	0	0	0	0	0	0	1	0	0	0	0	0
Kiwi	male	2010	4	4	Yes	17	Test 1	1	169	53																		S-2 preference
Kiwi	male	2010	4	4	Yes	17	Test 2	1	73	163																		S-2 preference
Kiwi	male	2010	4	4	Yes	17	Test 3	0	169	119																		S-2 preference
Kiwi	male	2010	4	4	Yes	17	Test 4	1	144	163																		S-2 preference
Kiwi	male	2010	4	4	Yes	18	Baseline	16	73	53	Novelty rule abolishment/reversal 2																	Novelty rule abolishment/reversal 2	0	0	0	0	1	0	0	0	0	0	0	0	0	0	0	0
Kiwi	male	2010	4	4	Yes	18	Test 1	0	164	53																		Novelty rule abolishment/reversal 2
Kiwi	male	2010	4	4	Yes	18	Test 2	1	73	152																		Novelty rule abolishment/reversal 2
Kiwi	male	2010	4	4	Yes	18	Test 3	1	164	138																		Novelty rule abolishment/reversal 2
Kiwi	male	2010	4	4	Yes	18	Test 4	1	127	152																		Novelty rule abolishment/reversal 2
Kiwi	male	2010	4	4	Yes	19	Baseline	16	73	53	One trial learning 1																	One trial learning 1	0	1	0	0	0	0	0	0	0	0	0	0	0	0	0	0
Kiwi	male	2010	4	4	Yes	19	Test 1	1	162	53																		One trial learning 1
Kiwi	male	2010	4	4	Yes	19	Test 2	1	73	185																		One trial learning 1
Kiwi	male	2010	4	4	Yes	19	Test 3	1	162	166																		One trial learning 1
Kiwi	male	2010	4	4	Yes	19	Test 4	0	137	185																		One trial learning 1
Kiwi	male	2010	4	4	Yes	20	Baseline	16	73	53	S- avoidance 1																	S- avoidance 1	0	0	0	0	0	0	0	1	0	0	0	0	0	0	0	0
Kiwi	male	2010	4	4	Yes	20	Test 1	1	120	53																		S- avoidance 1
Kiwi	male	2010	4	4	Yes	20	Test 2	1	73	176																		S- avoidance 1
Kiwi	male	2010	4	4	Yes	20	Test 3	0	120	182																		S- avoidance 1
Kiwi	male	2010	4	4	Yes	20	Test 4	0	135	176																		S- avoidance 1
Kiwi	male	2010	4	4	Yes	21	Baseline	16	73	53	Inference by exclusion																	Inference by exclusion	1	0	0	0	0	0	0	0	0	0	0	0	0	0	0	0
Kiwi	male	2010	4	4	Yes	21	Test 1	1	112	53																		Inference by exclusion
Kiwi	male	2010	4	4	Yes	21	Test 2	1	73	147																		Inference by exclusion
Kiwi	male	2010	4	4	Yes	21	Test 3	1	112	161																		Inference by exclusion
Kiwi	male	2010	4	4	Yes	21	Test 4	1	134	147																		Inference by exclusion
Kiwi	male	2010	4	4	Yes	22	Baseline	16	73	53	S+1 avoidance																	S+1 avoidance	0	0	0	0	0	0	0	0	0	0	0	1	0	0	0	0
Kiwi	male	2010	4	4	Yes	22	Test 1	0	143	53																		S+1 avoidance
Kiwi	male	2010	4	4	Yes	22	Test 2	1	73	111																		S+1 avoidance
Kiwi	male	2010	4	4	Yes	22	Test 3	0	143	186																		S+1 avoidance
Kiwi	male	2010	4	4	Yes	22	Test 4	1	136	111																		S+1 avoidance
Kiwi	male	2010	4	4	Yes	23	Baseline	16	73	53	Inference by exclusion																	Inference by exclusion	1	0	0	0	0	0	0	0	0	0	0	0	0	0	0	0
Kiwi	male	2010	4	4	Yes	23	Test 1	1	167	53																		Inference by exclusion
Kiwi	male	2010	4	4	Yes	23	Test 2	1	73	130																		Inference by exclusion
Kiwi	male	2010	4	4	Yes	23	Test 3	1	167	113																		Inference by exclusion
Kiwi	male	2010	4	4	Yes	23	Test 4	1	153	130																		Inference by exclusion
Kiwi	male	2010	4	4	Yes	24	Baseline	16	73	53	S-2 preference																	S-2 preference	0	0	0	0	0	0	0	0	0	0	1	0	0	0	0	0
Kiwi	male	2010	4	4	Yes	24	Test 1	1	183	53																		S-2 preference
Kiwi	male	2010	4	4	Yes	24	Test 2	1	73	157																		S-2 preference
Kiwi	male	2010	4	4	Yes	24	Test 3	0	183	179																		S-2 preference
Kiwi	male	2010	4	4	Yes	24	Test 4	1	151	157																		S-2 preference
Kiwi	male	2010	4	4	Yes	25	Baseline	16	73	53	Novelty rule abolishment/reversal 2																	Novelty rule abolishment/reversal 2	0	0	0	0	1	0	0	0	0	0	0	0	0	0	0	0
Kiwi	male	2010	4	4	Yes	25	Test 1	0	132	53																		Novelty rule abolishment/reversal 2
Kiwi	male	2010	4	4	Yes	25	Test 2	1	73	149																		Novelty rule abolishment/reversal 2
Kiwi	male	2010	4	4	Yes	25	Test 3	1	132	140																		Novelty rule abolishment/reversal 2
Kiwi	male	2010	4	4	Yes	25	Test 4	1	117	149		5	3	1	0	4	0	0	1	0	0	3	2	2	1	2	1	Novelty rule abolishment/reversal 2
Konrad	male	2010	6	11	Yes	1	Baseline	16	23	110	S-2 preference																	S-2 preference	0	0	0	0	0	0	0	0	0	0	1	0	0	0	0	0
Konrad	male	2010	6	11	Yes	1	Test 1	1	97	110																		S-2 preference
Konrad	male	2010	6	11	Yes	1	Test 2	1	23	72																		S-2 preference
Konrad	male	2010	6	11	Yes	1	Test 3	0	97	48																		S-2 preference
Konrad	male	2010	6	11	Yes	1	Test 4	1	107	72																		S-2 preference
Konrad	male	2010	6	11	Yes	2	Baseline	15	23	110	S+1 avoidance																	S+1 avoidance	0	0	0	0	0	0	0	0	0	0	0	1	0	0	0	0
Konrad	male	2010	6	11	Yes	2	Test 1	0	95	110																		S+1 avoidance
Konrad	male	2010	6	11	Yes	2	Test 2	1	23	91																		S+1 avoidance
Konrad	male	2010	6	11	Yes	2	Test 3	0	95	67																		S+1 avoidance
Konrad	male	2010	6	11	Yes	2	Test 4	1	19	91																		S+1 avoidance
Konrad	male	2010	6	11	Yes	3	Baseline	16	23	110	S- avoidance 1																	S- avoidance 1	0	0	0	0	0	0	0	1	0	0	0	0	0	0	0	0
Konrad	male	2010	6	11	Yes	3	Test 1	1	37	110																		S- avoidance 1
Konrad	male	2010	6	11	Yes	3	Test 2	1	23	26																		S- avoidance 1
Konrad	male	2010	6	11	Yes	3	Test 3	0	37	105																		S- avoidance 1
Konrad	male	2010	6	11	Yes	3	Test 4	0	27	26																		S- avoidance 1
Konrad	male	2010	6	11	Yes	4	Baseline	16	23	110	S- avoidance 1																	S- avoidance 1	0	0	0	0	0	0	0	1	0	0	0	0	0	0	0	0
Konrad	male	2010	6	11	Yes	4	Test 1	1	36	110																		S- avoidance 1
Konrad	male	2010	6	11	Yes	4	Test 2	1	23	1																		S- avoidance 1
Konrad	male	2010	6	11	Yes	4	Test 3	0	36	99																		S- avoidance 1
Konrad	male	2010	6	11	Yes	4	Test 4	0	109	1																		S- avoidance 1
Konrad	male	2010	6	11	Yes	5	Baseline	16	23	110	S+1 avoidance																	S+1 avoidance	0	0	0	0	0	0	0	0	0	0	0	1	0	0	0	0
Konrad	male	2010	6	11	Yes	5	Test 1	0	38	110																		S+1 avoidance
Konrad	male	2010	6	11	Yes	5	Test 2	1	23	6																		S+1 avoidance
Konrad	male	2010	6	11	Yes	5	Test 3	0	38	30																		S+1 avoidance
Konrad	male	2010	6	11	Yes	5	Test 4	1	15	6																		S+1 avoidance
Konrad	male	2010	6	11	Yes	6	Baseline	16	23	110	S- avoidance 1																	S- avoidance 1	0	0	0	0	0	0	0	1	0	0	0	0	0	0	0	0
Konrad	male	2010	6	11	Yes	6	Test 1	1	166	110																		S- avoidance 1
Konrad	male	2010	6	11	Yes	6	Test 2	1	23	189																		S- avoidance 1
Konrad	male	2010	6	11	Yes	6	Test 3	0	166	188																		S- avoidance 1
Konrad	male	2010	6	11	Yes	6	Test 4	0	165	189																		S- avoidance 1
Konrad	male	2010	6	11	Yes	7	Baseline	16	23	110	S-2 preference																	S-2 preference	0	0	0	0	0	0	0	0	0	0	1	0	0	0	0	0
Konrad	male	2010	6	11	Yes	7	Test 1	1	160	110																		S-2 preference
Konrad	male	2010	6	11	Yes	7	Test 2	1	23	153																		S-2 preference
Konrad	male	2010	6	11	Yes	7	Test 3	0	160	161																		S-2 preference
Konrad	male	2010	6	11	Yes	7	Test 4	1	155	153																		S-2 preference
Konrad	male	2010	6	11	Yes	8	Baseline	16	23	110	Inference by exclusion																	Inference by exclusion	1	0	0	0	0	0	0	0	0	0	0	0	0	0	0	0
Konrad	male	2010	6	11	Yes	8	Test 1	1	152	110																		Inference by exclusion
Konrad	male	2010	6	11	Yes	8	Test 2	1	23	128																		Inference by exclusion
Konrad	male	2010	6	11	Yes	8	Test 3	1	152	182																		Inference by exclusion
Konrad	male	2010	6	11	Yes	8	Test 4	1	117	128																		Inference by exclusion
Konrad	male	2010	6	11	Yes	9	Baseline	16	23	110	Inference by exclusion																	Inference by exclusion	1	0	0	0	0	0	0	0	0	0	0	0	0	0	0	0
Konrad	male	2010	6	11	Yes	9	Test 1	1	169	110																		Inference by exclusion
Konrad	male	2010	6	11	Yes	9	Test 2	1	23	135																		Inference by exclusion
Konrad	male	2010	6	11	Yes	9	Test 3	1	169	132																		Inference by exclusion
Konrad	male	2010	6	11	Yes	9	Test 4	1	150	135																		Inference by exclusion
Konrad	male	2010	6	11	Yes	10	Baseline	16	23	110	Inference by exclusion																	Inference by exclusion	1	0	0	0	0	0	0	0	0	0	0	0	0	0	0	0
Konrad	male	2010	6	11	Yes	10	Test 1	1	183	110																		Inference by exclusion
Konrad	male	2010	6	11	Yes	10	Test 2	1	23	118																		Inference by exclusion
Konrad	male	2010	6	11	Yes	10	Test 3	1	183	134																		Inference by exclusion
Konrad	male	2010	6	11	Yes	10	Test 4	1	190	118																		Inference by exclusion
Konrad	male	2010	6	11	Yes	11	Baseline	16	23	110	Novelty preference																	Novelty preference	0	0	0	0	0	0	1	0	0	0	0	0	0	0	0	0
Konrad	male	2010	6	11	Yes	11	Test 1	1	116	110																		Novelty preference
Konrad	male	2010	6	11	Yes	11	Test 2	0	23	180																		Novelty preference
Konrad	male	2010	6	11	Yes	11	Test 3	0	116	140																		Novelty preference
Konrad	male	2010	6	11	Yes	11	Test 4	1	124	180																		Novelty preference
Konrad	male	2010	6	11	Yes	12	Baseline	16	23	110	Inference by exclusion																	Inference by exclusion	1	0	0	0	0	0	0	0	0	0	0	0	0	0	0	0
Konrad	male	2010	6	11	Yes	12	Test 1	1	163	110																		Inference by exclusion
Konrad	male	2010	6	11	Yes	12	Test 2	1	23	171																		Inference by exclusion
Konrad	male	2010	6	11	Yes	12	Test 3	1	163	177																		Inference by exclusion
Konrad	male	2010	6	11	Yes	12	Test 4	1	179	171																		Inference by exclusion
Konrad	male	2010	6	11	Yes	13	Baseline	16	23	110	S- avoidance 1																	S- avoidance 1	0	0	0	0	0	0	0	1	0	0	0	0	0	0	0	0
Konrad	male	2010	6	11	Yes	13	Test 1	1	112	110																		S- avoidance 1
Konrad	male	2010	6	11	Yes	13	Test 2	1	23	141																		S- avoidance 1
Konrad	male	2010	6	11	Yes	13	Test 3	0	112	113																		S- avoidance 1
Konrad	male	2010	6	11	Yes	13	Test 4	0	168	141																		S- avoidance 1
Konrad	male	2010	6	11	Yes	14	Baseline	16	23	110	Inference by exclusion																	Inference by exclusion	1	0	0	0	0	0	0	0	0	0	0	0	0	0	0	0
Konrad	male	2010	6	11	Yes	14	Test 1	1	137	110																		Inference by exclusion
Konrad	male	2010	6	11	Yes	14	Test 2	1	23	131																		Inference by exclusion
Konrad	male	2010	6	11	Yes	14	Test 3	1	137	111																		Inference by exclusion
Konrad	male	2010	6	11	Yes	14	Test 4	1	154	131																		Inference by exclusion
Konrad	male	2010	6	11	Yes	15	Baseline	16	23	110	One trial learning 1																	One trial learning 1	0	1	0	0	0	0	0	0	0	0	0	0	0	0	0	0
Konrad	male	2010	6	11	Yes	15	Test 1	1	143	110																		One trial learning 1
Konrad	male	2010	6	11	Yes	15	Test 2	1	23	123																		One trial learning 1
Konrad	male	2010	6	11	Yes	15	Test 3	1	143	138																		One trial learning 1
Konrad	male	2010	6	11	Yes	15	Test 4	0	167	123																		One trial learning 1
Konrad	male	2010	6	11	Yes	16	Baseline	16	23	110	S- avoidance 1																	S- avoidance 1	0	0	0	0	0	0	0	1	0	0	0	0	0	0	0	0
Konrad	male	2010	6	11	Yes	16	Test 1	1	175	110																		S- avoidance 1
Konrad	male	2010	6	11	Yes	16	Test 2	1	23	127																		S- avoidance 1
Konrad	male	2010	6	11	Yes	16	Test 3	0	175	121																		S- avoidance 1
Konrad	male	2010	6	11	Yes	16	Test 4	0	120	127																		S- avoidance 1
Konrad	male	2010	6	11	Yes	17	Baseline	16	23	110	S-2 preference																	S-2 preference	0	0	0	0	0	0	0	0	0	0	1	0	0	0	0	0
Konrad	male	2010	6	11	Yes	17	Test 1	1	185	110																		S-2 preference
Konrad	male	2010	6	11	Yes	17	Test 2	1	23	170																		S-2 preference
Konrad	male	2010	6	11	Yes	17	Test 3	0	185	184																		S-2 preference
Konrad	male	2010	6	11	Yes	17	Test 4	1	162	170																		S-2 preference
Konrad	male	2010	6	11	Yes	18	Baseline	16	23	110	One trial learning 2																	One trial learning 2	0	0	1	0	0	0	0	0	0	0	0	0	0	0	0	0
Konrad	male	2010	6	11	Yes	18	Test 1	1	126	110																		One trial learning 2
Konrad	male	2010	6	11	Yes	18	Test 2	0	23	136																		One trial learning 2
Konrad	male	2010	6	11	Yes	18	Test 3	1	126	125																		One trial learning 2
Konrad	male	2010	6	11	Yes	18	Test 4	1	147	136																		One trial learning 2
Konrad	male	2010	6	11	Yes	19	Baseline	16	23	110	S-1 preference																	S-1 preference	0	0	0	0	0	0	0	0	0	1	0	0	0	0	0	0
Konrad	male	2010	6	11	Yes	19	Test 1	1	148	110																		S-1 preference
Konrad	male	2010	6	11	Yes	19	Test 2	0	23	149																		S-1 preference
Konrad	male	2010	6	11	Yes	19	Test 3	1	148	122																		S-1 preference
Konrad	male	2010	6	11	Yes	19	Test 4	0	186	149																		S-1 preference
Konrad	male	2010	6	11	Yes	20	Baseline	16	23	110	S-2 preference																	S-2 preference	0	0	0	0	0	0	0	0	0	0	1	0	0	0	0	0
Konrad	male	2010	6	11	Yes	20	Test 1	1	119	110																		S-2 preference
Konrad	male	2010	6	11	Yes	20	Test 2	1	23	144																		S-2 preference
Konrad	male	2010	6	11	Yes	20	Test 3	0	119	146																		S-2 preference
Konrad	male	2010	6	11	Yes	20	Test 4	1	187	144																		S-2 preference
Konrad	male	2010	6	11	Yes	21	Baseline	16	23	110	Inference by exclusion																	Inference by exclusion	1	0	0	0	0	0	0	0	0	0	0	0	0	0	0	0
Konrad	male	2010	6	11	Yes	21	Test 1	1	174	110																		Inference by exclusion
Konrad	male	2010	6	11	Yes	21	Test 2	1	23	159																		Inference by exclusion
Konrad	male	2010	6	11	Yes	21	Test 3	1	174	176																		Inference by exclusion
Konrad	male	2010	6	11	Yes	21	Test 4	1	172	159																		Inference by exclusion
Konrad	male	2010	6	11	Yes	22	Baseline	16	23	110	One trial learning 1																	One trial learning 1	0	1	0	0	0	0	0	0	0	0	0	0	0	0	0	0
Konrad	male	2010	6	11	Yes	22	Test 1	1	115	110																		One trial learning 1
Konrad	male	2010	6	11	Yes	22	Test 2	1	23	142																		One trial learning 1
Konrad	male	2010	6	11	Yes	22	Test 3	1	115	114																		One trial learning 1
Konrad	male	2010	6	11	Yes	22	Test 4	0	173	142																		One trial learning 1
Konrad	male	2010	6	11	Yes	23	Baseline	16	23	110	One trial learning 1																	One trial learning 1	0	1	0	0	0	0	0	0	0	0	0	0	0	0	0	0
Konrad	male	2010	6	11	Yes	23	Test 1	1	181	110																		One trial learning 1
Konrad	male	2010	6	11	Yes	23	Test 2	1	23	130																		One trial learning 1
Konrad	male	2010	6	11	Yes	23	Test 3	1	181	133																		One trial learning 1
Konrad	male	2010	6	11	Yes	23	Test 4	0	157	130																		One trial learning 1
Konrad	male	2010	6	11	Yes	24	Baseline	16	23	110	One trial learning 1																	One trial learning 1	0	1	0	0	0	0	0	0	0	0	0	0	0	0	0	0
Konrad	male	2010	6	11	Yes	24	Test 1	1	158	110																		One trial learning 1
Konrad	male	2010	6	11	Yes	24	Test 2	1	23	139																		One trial learning 1
Konrad	male	2010	6	11	Yes	24	Test 3	1	158	145																		One trial learning 1
Konrad	male	2010	6	11	Yes	24	Test 4	0	164	139																		One trial learning 1
Konrad	male	2010	6	11	Yes	25	Baseline	16	23	110	One trial learning 1																	One trial learning 1	0	1	0	0	0	0	0	0	0	0	0	0	0	0	0	0
Konrad	male	2010	6	11	Yes	25	Test 1	1	178	110																		One trial learning 1
Konrad	male	2010	6	11	Yes	25	Test 2	1	23	129																		One trial learning 1
Konrad	male	2010	6	11	Yes	25	Test 3	1	178	151																		One trial learning 1
Konrad	male	2010	6	11	Yes	25	Test 4	0	156	129		6	5	1	0	0	0	1	5	0	1	4	2	0	0	0	0	One trial learning 1
Mayday	female	2011	8	3	No	1	Baseline	15	23	49	S-1 preference																	S-1 preference	0	0	0	0	0	0	0	0	0	1	0	0	0	0	0	0
Mayday	female	2011	8	3	No	1	Test 1	1	19	49																		S-1 preference
Mayday	female	2011	8	3	No	1	Test 2	0	23	61																		S-1 preference
Mayday	female	2011	8	3	No	1	Test 3	1	19	77																		S-1 preference
Mayday	female	2011	8	3	No	1	Test 4	0	66	61																		S-1 preference
Mayday	female	2011	8	3	No	2	Baseline	16	23	49	One trial learning 1																	One trial learning 1	0	1	0	0	0	0	0	0	0	0	0	0	0	0	0	0
Mayday	female	2011	8	3	No	2	Test 1	1	42	49																		One trial learning 1
Mayday	female	2011	8	3	No	2	Test 2	1	23	50																		One trial learning 1
Mayday	female	2011	8	3	No	2	Test 3	1	42	25																		One trial learning 1
Mayday	female	2011	8	3	No	2	Test 4	0	71	50																		One trial learning 1
Mayday	female	2011	8	3	No	3	Baseline	15	23	49	S- avoidance 1																	S- avoidance 1	0	0	0	0	0	0	0	1	0	0	0	0	0	0	0	0
Mayday	female	2011	8	3	No	3	Test 1	1	53	49																		S- avoidance 1
Mayday	female	2011	8	3	No	3	Test 2	1	23	101																		S- avoidance 1
Mayday	female	2011	8	3	No	3	Test 3	0	53	18																		S- avoidance 1
Mayday	female	2011	8	3	No	3	Test 4	0	40	101																		S- avoidance 1
Mayday	female	2011	8	3	No	4	Baseline	15	23	49	Inference by exclusion																	Inference by exclusion	1	0	0	0	0	0	0	0	0	0	0	0	0	0	0	0
Mayday	female	2011	8	3	No	4	Test 1	1	44	49																		Inference by exclusion
Mayday	female	2011	8	3	No	4	Test 2	1	23	75																		Inference by exclusion
Mayday	female	2011	8	3	No	4	Test 3	1	44	65																		Inference by exclusion
Mayday	female	2011	8	3	No	4	Test 4	1	95	75																		Inference by exclusion
Mayday	female	2011	8	3	No	5	Baseline	15	23	49	Novelty aversion & S-1 preference																	Novelty aversion & S-1 preference	0	0	0	0	0	0	0	0	0	0	0	0	0	1	0	0
Mayday	female	2011	8	3	No	5	Test 1	0	98	49																		Novelty aversion & S-1 preference
Mayday	female	2011	8	3	No	5	Test 2	0	23	58																		Novelty aversion & S-1 preference
Mayday	female	2011	8	3	No	5	Test 3	1	98	62																		Novelty aversion & S-1 preference
Mayday	female	2011	8	3	No	5	Test 4	0	96	58																		Novelty aversion & S-1 preference
Mayday	female	2011	8	3	No	6	Baseline	16	23	49	One trial learning 2																	One trial learning 2	0	0	1	0	0	0	0	0	0	0	0	0	0	0	0	0
Mayday	female	2011	8	3	No	6	Test 1	1	157	49																		One trial learning 2
Mayday	female	2011	8	3	No	6	Test 2	0	23	154																		One trial learning 2
Mayday	female	2011	8	3	No	6	Test 3	1	157	165																		One trial learning 2
Mayday	female	2011	8	3	No	6	Test 4	1	169	154																		One trial learning 2
Mayday	female	2011	8	3	No	7	Baseline	16	23	49	S- avoidance 2																	S- avoidance 2	0	0	0	0	0	0	0	0	1	0	0	0	0	0	0	0
Mayday	female	2011	8	3	No	7	Test 1	1	185	49																		S- avoidance 2
Mayday	female	2011	8	3	No	7	Test 2	0	23	187																		S- avoidance 2
Mayday	female	2011	8	3	No	7	Test 3	0	185	163																		S- avoidance 2
Mayday	female	2011	8	3	No	7	Test 4	0	161	187																		S- avoidance 2
Mayday	female	2011	8	3	No	8	Baseline	15	23	49	One trial learning 1																	One trial learning 1	0	1	0	0	0	0	0	0	0	0	0	0	0	0	0	0
Mayday	female	2011	8	3	No	8	Test 1	1	179	49																		One trial learning 1
Mayday	female	2011	8	3	No	8	Test 2	1	23	144																		One trial learning 1
Mayday	female	2011	8	3	No	8	Test 3	1	179	135																		One trial learning 1
Mayday	female	2011	8	3	No	8	Test 4	0	162	144																		One trial learning 1
Mayday	female	2011	8	3	No	9	Baseline	16	23	49	S-2 preference																	S-2 preference	0	0	0	0	0	0	0	0	0	0	1	0	0	0	0	0
Mayday	female	2011	8	3	No	9	Test 1	1	129	49																		S-2 preference
Mayday	female	2011	8	3	No	9	Test 2	1	23	133																		S-2 preference
Mayday	female	2011	8	3	No	9	Test 3	0	129	145																		S-2 preference
Mayday	female	2011	8	3	No	9	Test 4	1	127	133																		S-2 preference
Mayday	female	2011	8	3	No	10	Baseline	16	23	49	S-2 preference																	S-2 preference	0	0	0	0	0	0	0	0	0	0	1	0	0	0	0	0
Mayday	female	2011	8	3	No	10	Test 1	1	116	49																		S-2 preference
Mayday	female	2011	8	3	No	10	Test 2	1	23	146																		S-2 preference
Mayday	female	2011	8	3	No	10	Test 3	0	116	138																		S-2 preference
Mayday	female	2011	8	3	No	10	Test 4	1	173	146																		S-2 preference
Mayday	female	2011	8	3	No	11	Baseline	16	23	49	One trial learning 1																	One trial learning 1	0	1	0	0	0	0	0	0	0	0	0	0	0	0	0	0
Mayday	female	2011	8	3	No	11	Test 1	1	117	49																		One trial learning 1
Mayday	female	2011	8	3	No	11	Test 2	1	23	190																		One trial learning 1
Mayday	female	2011	8	3	No	11	Test 3	1	117	189																		One trial learning 1
Mayday	female	2011	8	3	No	11	Test 4	0	183	190																		One trial learning 1
Mayday	female	2011	8	3	No	12	Baseline	15	23	49	S- avoidance 1																	S- avoidance 1	0	0	0	0	0	0	0	1	0	0	0	0	0	0	0	0
Mayday	female	2011	8	3	No	12	Test 1	1	170	49																		S- avoidance 1
Mayday	female	2011	8	3	No	12	Test 2	1	23	180																		S- avoidance 1
Mayday	female	2011	8	3	No	12	Test 3	0	170	186																		S- avoidance 1
Mayday	female	2011	8	3	No	12	Test 4	0	139	180																		S- avoidance 1
Mayday	female	2011	8	3	No	13	Baseline	16	23	49	S+1 avoidance & novelty preference																	S+1 avoidance & novelty preference	0	0	0	0	0	0	0	0	0	0	0	0	0	0	1	0
Mayday	female	2011	8	3	No	13	Test 1	0	132	49																		S+1 avoidance & novelty preference
Mayday	female	2011	8	3	No	13	Test 2	0	23	113																		S+1 avoidance & novelty preference
Mayday	female	2011	8	3	No	13	Test 3	0	132	166																		S+1 avoidance & novelty preference
Mayday	female	2011	8	3	No	13	Test 4	1	142	113																		S+1 avoidance & novelty preference
Mayday	female	2011	8	3	No	14	Baseline	16	23	49	S-2 preference																	S-2 preference	0	0	0	0	0	0	0	0	0	0	1	0	0	0	0	0
Mayday	female	2011	8	3	No	14	Test 1	1	137	49																		S-2 preference
Mayday	female	2011	8	3	No	14	Test 2	1	23	172																		S-2 preference
Mayday	female	2011	8	3	No	14	Test 3	0	137	112																		S-2 preference
Mayday	female	2011	8	3	No	14	Test 4	1	182	172																		S-2 preference
Mayday	female	2011	8	3	No	15	Baseline	15	23	49	S-2 preference																	S-2 preference	0	0	0	0	0	0	0	0	0	0	1	0	0	0	0	0
Mayday	female	2011	8	3	No	15	Test 1	1	148	49																		S-2 preference
Mayday	female	2011	8	3	No	15	Test 2	1	23	147																		S-2 preference
Mayday	female	2011	8	3	No	15	Test 3	0	148	121																		S-2 preference
Mayday	female	2011	8	3	No	15	Test 4	1	160	147																		S-2 preference
Mayday	female	2011	8	3	No	16	Baseline	16	23	49	S- avoidance 2																	S- avoidance 2	0	0	0	0	0	0	0	0	1	0	0	0	0	0	0	0
Mayday	female	2011	8	3	No	16	Test 1	1	150	49																		S- avoidance 2
Mayday	female	2011	8	3	No	16	Test 2	0	23	178																		S- avoidance 2
Mayday	female	2011	8	3	No	16	Test 3	0	150	167																		S- avoidance 2
Mayday	female	2011	8	3	No	16	Test 4	0	122	178																		S- avoidance 2
Mayday	female	2011	8	3	No	17	Baseline	16	23	49	One trial learning 2																	One trial learning 2	0	0	1	0	0	0	0	0	0	0	0	0	0	0	0	0
Mayday	female	2011	8	3	No	17	Test 1	1	111	49																		One trial learning 2
Mayday	female	2011	8	3	No	17	Test 2	0	23	140																		One trial learning 2
Mayday	female	2011	8	3	No	17	Test 3	1	111	176																		One trial learning 2
Mayday	female	2011	8	3	No	17	Test 4	1	149	140																		One trial learning 2
Mayday	female	2011	8	3	No	18	Baseline	16	23	49	One trial learning 1																	One trial learning 1	0	1	0	0	0	0	0	0	0	0	0	0	0	0	0	0
Mayday	female	2011	8	3	No	18	Test 1	1	158	49																		One trial learning 1
Mayday	female	2011	8	3	No	18	Test 2	1	23	143																		One trial learning 1
Mayday	female	2011	8	3	No	18	Test 3	1	158	153																		One trial learning 1
Mayday	female	2011	8	3	No	18	Test 4	0	175	143																		One trial learning 1
Mayday	female	2011	8	3	No	19	Baseline	16	23	49	Novelty preference																	Novelty preference	0	0	0	0	0	0	1	0	0	0	0	0	0	0	0	0
Mayday	female	2011	8	3	No	19	Test 1	1	188	49																		Novelty preference
Mayday	female	2011	8	3	No	19	Test 2	0	23	115																		Novelty preference
Mayday	female	2011	8	3	No	19	Test 3	0	188	155																		Novelty preference
Mayday	female	2011	8	3	No	19	Test 4	1	159	115																		Novelty preference
Mayday	female	2011	8	3	No	20	Baseline	15	23	49	S- avoidance 1																	S- avoidance 1	0	0	0	0	0	0	0	1	0	0	0	0	0	0	0	0
Mayday	female	2011	8	3	No	20	Test 1	1	184	49																		S- avoidance 1
Mayday	female	2011	8	3	No	20	Test 2	1	23	152																		S- avoidance 1
Mayday	female	2011	8	3	No	20	Test 3	0	184	120																		S- avoidance 1
Mayday	female	2011	8	3	No	20	Test 4	0	141	152																		S- avoidance 1
Mayday	female	2011	8	3	No	21	Baseline	15	23	49	Novelty preference																	Novelty preference	0	0	0	0	0	0	1	0	0	0	0	0	0	0	0	0
Mayday	female	2011	8	3	No	21	Test 1	1	131	49																		Novelty preference
Mayday	female	2011	8	3	No	21	Test 2	0	23	114																		Novelty preference
Mayday	female	2011	8	3	No	21	Test 3	0	131	118																		Novelty preference
Mayday	female	2011	8	3	No	21	Test 4	1	123	114																		Novelty preference
Mayday	female	2011	8	3	No	22	Baseline	16	23	49	S-1 preference																	S-1 preference	0	0	0	0	0	0	0	0	0	1	0	0	0	0	0	0
Mayday	female	2011	8	3	No	22	Test 1	1	126	49																		S-1 preference
Mayday	female	2011	8	3	No	22	Test 2	0	23	174																		S-1 preference
Mayday	female	2011	8	3	No	22	Test 3	1	126	171																		S-1 preference
Mayday	female	2011	8	3	No	22	Test 4	0	177	174																		S-1 preference
Mayday	female	2011	8	3	No	23	Baseline	15	23	49	Inference by exclusion																	Inference by exclusion	1	0	0	0	0	0	0	0	0	0	0	0	0	0	0	0
Mayday	female	2011	8	3	No	23	Test 1	1	134	49																		Inference by exclusion
Mayday	female	2011	8	3	No	23	Test 2	1	23	119																		Inference by exclusion
Mayday	female	2011	8	3	No	23	Test 3	1	134	124																		Inference by exclusion
Mayday	female	2011	8	3	No	23	Test 4	1	125	119																		Inference by exclusion
Mayday	female	2011	8	3	No	24	Baseline	15	23	49	S- avoidance 2																	S- avoidance 2	0	0	0	0	0	0	0	0	1	0	0	0	0	0	0	0
Mayday	female	2011	8	3	No	24	Test 1	1	130	49																		S- avoidance 2
Mayday	female	2011	8	3	No	24	Test 2	0	23	156																		S- avoidance 2
Mayday	female	2011	8	3	No	24	Test 3	0	130	168																		S- avoidance 2
Mayday	female	2011	8	3	No	24	Test 4	0	164	156																		S- avoidance 2
Mayday	female	2011	8	3	No	25	Baseline	14	23	49	S-2 preference																	S-2 preference	0	0	0	0	0	0	0	0	0	0	1	0	0	0	0	0
Mayday	female	2011	8	3	No	25	Test 1	1	136	49																		S-2 preference
Mayday	female	2011	8	3	No	25	Test 2	1	23	128																		S-2 preference
Mayday	female	2011	8	3	No	25	Test 3	0	136	151																		S-2 preference
Mayday	female	2011	8	3	No	25	Test 4	1	181	128		2	4	2	0	0	0	2	3	3	2	5	0	0	1	1	0	S-2 preference
Moneypenny	female	2010	3	3	Yes	1	Baseline	16	79	95	Novelty aversion																	Novelty aversion	0	0	0	0	0	1	0	0	0	0	0	0	0	0	0	0
Moneypenny	female	2010	3	3	Yes	1	Test 1	0	30	95																		Novelty aversion
Moneypenny	female	2010	3	3	Yes	1	Test 2	1	79	7																		Novelty aversion
Moneypenny	female	2010	3	3	Yes	1	Test 3	1	30	44																		Novelty aversion
Moneypenny	female	2010	3	3	Yes	1	Test 4	0	83	7																		Novelty aversion
Moneypenny	female	2010	3	3	Yes	2	Baseline	16	79	95	Inference by exclusion																	Inference by exclusion	1	0	0	0	0	0	0	0	0	0	0	0	0	0	0	0
Moneypenny	female	2010	3	3	Yes	2	Test 1	1	84	95																		Inference by exclusion
Moneypenny	female	2010	3	3	Yes	2	Test 2	1	79	61																		Inference by exclusion
Moneypenny	female	2010	3	3	Yes	2	Test 3	1	84	57																		Inference by exclusion
Moneypenny	female	2010	3	3	Yes	2	Test 4	1	38	61																		Inference by exclusion
Moneypenny	female	2010	3	3	Yes	3	Baseline	16	79	95	Inference by exclusion																	Inference by exclusion	1	0	0	0	0	0	0	0	0	0	0	0	0	0	0	0
Moneypenny	female	2010	3	3	Yes	3	Test 1	1	74	95																		Inference by exclusion
Moneypenny	female	2010	3	3	Yes	3	Test 2	1	79	22																		Inference by exclusion
Moneypenny	female	2010	3	3	Yes	3	Test 3	1	74	107																		Inference by exclusion
Moneypenny	female	2010	3	3	Yes	3	Test 4	1	93	22																		Inference by exclusion
Moneypenny	female	2010	3	3	Yes	4	Baseline	16	79	95	S- avoidance 1																	S- avoidance 1	0	0	0	0	0	0	0	1	0	0	0	0	0	0	0	0
Moneypenny	female	2010	3	3	Yes	4	Test 1	1	99	95																		S- avoidance 1
Moneypenny	female	2010	3	3	Yes	4	Test 2	1	79	56																		S- avoidance 1
Moneypenny	female	2010	3	3	Yes	4	Test 3	0	99	101																		S- avoidance 1
Moneypenny	female	2010	3	3	Yes	4	Test 4	0	73	56																		S- avoidance 1
Moneypenny	female	2010	3	3	Yes	5	Baseline	16	79	95	One trial learning 1																	One trial learning 1	0	1	0	0	0	0	0	0	0	0	0	0	0	0	0	0
Moneypenny	female	2010	3	3	Yes	5	Test 1	1	29	95																		One trial learning 1
Moneypenny	female	2010	3	3	Yes	5	Test 2	1	79	100																		One trial learning 1
Moneypenny	female	2010	3	3	Yes	5	Test 3	1	29	53																		One trial learning 1
Moneypenny	female	2010	3	3	Yes	5	Test 4	0	11	100																		One trial learning 1
Moneypenny	female	2010	3	3	Yes	6	Baseline	12	79	95	S- avoidance 2																	S- avoidance 2	0	0	0	0	0	0	0	0	1	0	0	0	0	0	0	0
Moneypenny	female	2010	3	3	Yes	6	Test 1	1	118	95																		S- avoidance 2
Moneypenny	female	2010	3	3	Yes	6	Test 2	0	79	174																		S- avoidance 2
Moneypenny	female	2010	3	3	Yes	6	Test 3	0	118	143																		S- avoidance 2
Moneypenny	female	2010	3	3	Yes	6	Test 4	0	115	174																		S- avoidance 2
Moneypenny	female	2010	3	3	Yes	7	Baseline	14	79	95	One trial learning 1																	One trial learning 1	0	1	0	0	0	0	0	0	0	0	0	0	0	0	0	0
Moneypenny	female	2010	3	3	Yes	7	Test 1	1	168	95																		One trial learning 1
Moneypenny	female	2010	3	3	Yes	7	Test 2	1	79	184																		One trial learning 1
Moneypenny	female	2010	3	3	Yes	7	Test 3	1	168	129																		One trial learning 1
Moneypenny	female	2010	3	3	Yes	7	Test 4	0	149	184																		One trial learning 1
Moneypenny	female	2010	3	3	Yes	8	Baseline	9	79	95	Inference by exclusion																	Inference by exclusion	1	0	0	0	0	0	0	0	0	0	0	0	0	0	0	0
Moneypenny	female	2010	3	3	Yes	8	Test 1	1	116	95																		Inference by exclusion
Moneypenny	female	2010	3	3	Yes	8	Test 2	1	79	188																		Inference by exclusion
Moneypenny	female	2010	3	3	Yes	8	Test 3	1	116	147																		Inference by exclusion
Moneypenny	female	2010	3	3	Yes	8	Test 4	1	181	188																		Inference by exclusion
Moneypenny	female	2010	3	3	Yes	9	Baseline	14	79	95	One trial learning 1																	One trial learning 1	0	1	0	0	0	0	0	0	0	0	0	0	0	0	0	0
Moneypenny	female	2010	3	3	Yes	9	Test 1	1	163	95																		One trial learning 1
Moneypenny	female	2010	3	3	Yes	9	Test 2	1	79	140																		One trial learning 1
Moneypenny	female	2010	3	3	Yes	9	Test 3	1	163	127																		One trial learning 1
Moneypenny	female	2010	3	3	Yes	9	Test 4	0	128	140																		One trial learning 1
Moneypenny	female	2010	3	3	Yes	10	Baseline	15	79	95	S- avoidance 2																	S- avoidance 2	0	0	0	0	0	0	0	0	1	0	0	0	0	0	0	0
Moneypenny	female	2010	3	3	Yes	10	Test 1	1	172	95																		S- avoidance 2
Moneypenny	female	2010	3	3	Yes	10	Test 2	0	79	170																		S- avoidance 2
Moneypenny	female	2010	3	3	Yes	10	Test 3	0	172	176																		S- avoidance 2
Moneypenny	female	2010	3	3	Yes	10	Test 4	0	154	170																		S- avoidance 2
Moneypenny	female	2010	3	3	Yes	11	Baseline	14	79	95	S+1 avoidance																	S+1 avoidance	0	0	0	0	0	0	0	0	0	0	0	1	0	0	0	0
Moneypenny	female	2010	3	3	Yes	11	Test 1	0	137	95																		S+1 avoidance
Moneypenny	female	2010	3	3	Yes	11	Test 2	1	79	113																		S+1 avoidance
Moneypenny	female	2010	3	3	Yes	11	Test 3	0	137	142																		S+1 avoidance
Moneypenny	female	2010	3	3	Yes	11	Test 4	1	157	113																		S+1 avoidance
Moneypenny	female	2010	3	3	Yes	12	Baseline	16	79	95	One trial learning 1																	One trial learning 1	0	1	0	0	0	0	0	0	0	0	0	0	0	0	0	0
Moneypenny	female	2010	3	3	Yes	12	Test 1	1	182	95																		One trial learning 1
Moneypenny	female	2010	3	3	Yes	12	Test 2	1	79	177																		One trial learning 1
Moneypenny	female	2010	3	3	Yes	12	Test 3	1	182	132																		One trial learning 1
Moneypenny	female	2010	3	3	Yes	12	Test 4	0	159	177																		One trial learning 1
Moneypenny	female	2010	3	3	Yes	13	Baseline	16	79	95	Inference by exclusion																	Inference by exclusion	1	0	0	0	0	0	0	0	0	0	0	0	0	0	0	0
Moneypenny	female	2010	3	3	Yes	13	Test 1	1	123	95																		Inference by exclusion
Moneypenny	female	2010	3	3	Yes	13	Test 2	1	79	179																		Inference by exclusion
Moneypenny	female	2010	3	3	Yes	13	Test 3	1	123	165																		Inference by exclusion
Moneypenny	female	2010	3	3	Yes	13	Test 4	1	136	179																		Inference by exclusion
Moneypenny	female	2010	3	3	Yes	14	Baseline	14	79	95	S-1 preference																	S-1 preference	0	0	0	0	0	0	0	0	0	1	0	0	0	0	0	0
Moneypenny	female	2010	3	3	Yes	14	Test 1	1	139	95																		S-1 preference
Moneypenny	female	2010	3	3	Yes	14	Test 2	0	79	173																		S-1 preference
Moneypenny	female	2010	3	3	Yes	14	Test 3	1	139	120																		S-1 preference
Moneypenny	female	2010	3	3	Yes	14	Test 4	0	190	173																		S-1 preference
Moneypenny	female	2010	3	3	Yes	15	Baseline	14	79	95	S- avoidance 2																	S- avoidance 2	0	0	0	0	0	0	0	0	1	0	0	0	0	0	0	0
Moneypenny	female	2010	3	3	Yes	15	Test 1	1	144	95																		S- avoidance 2
Moneypenny	female	2010	3	3	Yes	15	Test 2	0	79	112																		S- avoidance 2
Moneypenny	female	2010	3	3	Yes	15	Test 3	0	144	134																		S- avoidance 2
Moneypenny	female	2010	3	3	Yes	15	Test 4	0	148	112																		S- avoidance 2
Moneypenny	female	2010	3	3	Yes	16	Baseline	16	79	95	S- avoidance 2																	S- avoidance 2	0	0	0	0	0	0	0	0	1	0	0	0	0	0	0	0
Moneypenny	female	2010	3	3	Yes	16	Test 1	1	162	95																		S- avoidance 2
Moneypenny	female	2010	3	3	Yes	16	Test 2	0	79	135																		S- avoidance 2
Moneypenny	female	2010	3	3	Yes	16	Test 3	0	162	171																		S- avoidance 2
Moneypenny	female	2010	3	3	Yes	16	Test 4	0	167	135																		S- avoidance 2
Moneypenny	female	2010	3	3	Yes	17	Baseline	16	79	95	Inference by exclusion																	Inference by exclusion	1	0	0	0	0	0	0	0	0	0	0	0	0	0	0	0
Moneypenny	female	2010	3	3	Yes	17	Test 1	1	158	95																		Inference by exclusion
Moneypenny	female	2010	3	3	Yes	17	Test 2	1	79	189																		Inference by exclusion
Moneypenny	female	2010	3	3	Yes	17	Test 3	1	158	119																		Inference by exclusion
Moneypenny	female	2010	3	3	Yes	17	Test 4	1	153	189																		Inference by exclusion
Moneypenny	female	2010	3	3	Yes	18	Baseline	16	79	95	S- avoidance 1																	S- avoidance 1	0	0	0	0	0	0	0	1	0	0	0	0	0	0	0	0
Moneypenny	female	2010	3	3	Yes	18	Test 1	1	145	95																		S- avoidance 1
Moneypenny	female	2010	3	3	Yes	18	Test 2	1	79	164																		S- avoidance 1
Moneypenny	female	2010	3	3	Yes	18	Test 3	0	145	111																		S- avoidance 1
Moneypenny	female	2010	3	3	Yes	18	Test 4	0	151	164																		S- avoidance 1
Moneypenny	female	2010	3	3	Yes	19	Baseline	16	79	95	S+1 avoidance & novelty aversion																	S+1 avoidance & novelty aversion	0	0	0	0	0	0	0	0	0	0	0	0	1	0	0	0
Moneypenny	female	2010	3	3	Yes	19	Test 1	0	131	95																		S+1 avoidance & novelty aversion
Moneypenny	female	2010	3	3	Yes	19	Test 2	1	79	138																		S+1 avoidance & novelty aversion
Moneypenny	female	2010	3	3	Yes	19	Test 3	0	131	180																		S+1 avoidance & novelty aversion
Moneypenny	female	2010	3	3	Yes	19	Test 4	0	146	138																		S+1 avoidance & novelty aversion
Moneypenny	female	2010	3	3	Yes	20	Baseline	16	79	95	Inference by exclusion																	Inference by exclusion	1	0	0	0	0	0	0	0	0	0	0	0	0	0	0	0
Moneypenny	female	2010	3	3	Yes	20	Test 1	1	183	95																		Inference by exclusion
Moneypenny	female	2010	3	3	Yes	20	Test 2	1	79	186																		Inference by exclusion
Moneypenny	female	2010	3	3	Yes	20	Test 3	1	183	166																		Inference by exclusion
Moneypenny	female	2010	3	3	Yes	20	Test 4	1	187	186																		Inference by exclusion
Moneypenny	female	2010	3	3	Yes	21	Baseline	16	79	95	S- avoidance 1																	S- avoidance 1	0	0	0	0	0	0	0	1	0	0	0	0	0	0	0	0
Moneypenny	female	2010	3	3	Yes	21	Test 1	1	161	95																		S- avoidance 1
Moneypenny	female	2010	3	3	Yes	21	Test 2	1	79	126																		S- avoidance 1
Moneypenny	female	2010	3	3	Yes	21	Test 3	0	161	169																		S- avoidance 1
Moneypenny	female	2010	3	3	Yes	21	Test 4	0	156	126																		S- avoidance 1
Moneypenny	female	2010	3	3	Yes	22	Baseline	16	79	95	Inference by exclusion																	Inference by exclusion	1	0	0	0	0	0	0	0	0	0	0	0	0	0	0	0
Moneypenny	female	2010	3	3	Yes	22	Test 1	1	125	95																		Inference by exclusion
Moneypenny	female	2010	3	3	Yes	22	Test 2	1	79	124																		Inference by exclusion
Moneypenny	female	2010	3	3	Yes	22	Test 3	1	125	121																		Inference by exclusion
Moneypenny	female	2010	3	3	Yes	22	Test 4	1	185	124																		Inference by exclusion
Moneypenny	female	2010	3	3	Yes	23	Baseline	16	79	95	Novelty aversion & S-1 preference																	Novelty aversion & S-1 preference	0	0	0	0	0	0	0	0	0	0	0	0	0	1	0	0
Moneypenny	female	2010	3	3	Yes	23	Test 1	0	155	95																		Novelty aversion & S-1 preference
Moneypenny	female	2010	3	3	Yes	23	Test 2	0	79	160																		Novelty aversion & S-1 preference
Moneypenny	female	2010	3	3	Yes	23	Test 3	1	155	175																		Novelty aversion & S-1 preference
Moneypenny	female	2010	3	3	Yes	23	Test 4	0	178	160																		Novelty aversion & S-1 preference
Moneypenny	female	2010	3	3	Yes	24	Baseline	16	79	95	S-2 preference																	S-2 preference	0	0	0	0	0	0	0	0	0	0	1	0	0	0	0	0
Moneypenny	female	2010	3	3	Yes	24	Test 1	1	133	95																		S-2 preference
Moneypenny	female	2010	3	3	Yes	24	Test 2	1	79	150																		S-2 preference
Moneypenny	female	2010	3	3	Yes	24	Test 3	0	133	122																		S-2 preference
Moneypenny	female	2010	3	3	Yes	24	Test 4	1	141	150																		S-2 preference
Moneypenny	female	2010	3	3	Yes	25	Baseline	15	79	95	One trial learning 2																	One trial learning 2	0	0	1	0	0	0	0	0	0	0	0	0	0	0	0	0
Moneypenny	female	2010	3	3	Yes	25	Test 1	1	152	95																		One trial learning 2
Moneypenny	female	2010	3	3	Yes	25	Test 2	0	79	130																		One trial learning 2
Moneypenny	female	2010	3	3	Yes	25	Test 3	1	152	117																		One trial learning 2
Moneypenny	female	2010	3	3	Yes	25	Test 4	1	114	130		7	4	1	0	0	1	0	3	4	1	1	1	1	1	0	0	One trial learning 2
Muki	male	2011	4	12	No	1	Baseline	16	102	22	S- avoidance 1																	S- avoidance 1	0	0	0	0	0	0	0	1	0	0	0	0	0	0	0	0
Muki	male	2011	4	12	No	1	Test 1	1	108	22																		S- avoidance 1
Muki	male	2011	4	12	No	1	Test 2	1	102	50																		S- avoidance 1
Muki	male	2011	4	12	No	1	Test 3	0	108	47																		S- avoidance 1
Muki	male	2011	4	12	No	1	Test 4	0	10	50																		S- avoidance 1
Muki	male	2011	4	12	No	2	Baseline	16	102	22	S-2 preference																	S-2 preference	0	0	0	0	0	0	0	0	0	0	1	0	0	0	0	0
Muki	male	2011	4	12	No	2	Test 1	1	14	22																		S-2 preference
Muki	male	2011	4	12	No	2	Test 2	1	102	32																		S-2 preference
Muki	male	2011	4	12	No	2	Test 3	0	14	76																		S-2 preference
Muki	male	2011	4	12	No	2	Test 4	1	81	32																		S-2 preference
Muki	male	2011	4	12	No	3	Baseline	16	102	22	Inference by exclusion																	Inference by exclusion	1	0	0	0	0	0	0	0	0	0	0	0	0	0	0	0
Muki	male	2011	4	12	No	3	Test 1	1	3	22																		Inference by exclusion
Muki	male	2011	4	12	No	3	Test 2	1	102	24																		Inference by exclusion
Muki	male	2011	4	12	No	3	Test 3	1	3	59																		Inference by exclusion
Muki	male	2011	4	12	No	3	Test 4	1	100	24																		Inference by exclusion
Muki	male	2011	4	12	No	4	Baseline	13	102	22	S-2 preference																	S-2 preference	0	0	0	0	0	0	0	0	0	0	1	0	0	0	0	0
Muki	male	2011	4	12	No	4	Test 1	1	88	22																		S-2 preference
Muki	male	2011	4	12	No	4	Test 2	1	102	51																		S-2 preference
Muki	male	2011	4	12	No	4	Test 3	0	88	41																		S-2 preference
Muki	male	2011	4	12	No	4	Test 4	1	85	51																		S-2 preference
Muki	male	2011	4	12	No	5	Baseline	16	102	22	S-2 preference																	S-2 preference	0	0	0	0	0	0	0	0	0	0	1	0	0	0	0	0
Muki	male	2011	4	12	No	5	Test 1	1	53	22																		S-2 preference
Muki	male	2011	4	12	No	5	Test 2	1	102	89																		S-2 preference
Muki	male	2011	4	12	No	5	Test 3	0	53	110																		S-2 preference
Muki	male	2011	4	12	No	5	Test 4	1	45	89																		S-2 preference
Muki	male	2011	4	12	No	6	Baseline	16	102	22	Novelty rule abolishment/reversal 2																	Novelty rule abolishment/reversal 2	0	0	0	0	1	0	0	0	0	0	0	0	0	0	0	0
Muki	male	2011	4	12	No	6	Test 1	0	121	22																		Novelty rule abolishment/reversal 2
Muki	male	2011	4	12	No	6	Test 2	1	102	135																		Novelty rule abolishment/reversal 2
Muki	male	2011	4	12	No	6	Test 3	1	121	179																		Novelty rule abolishment/reversal 2
Muki	male	2011	4	12	No	6	Test 4	1	181	135																		Novelty rule abolishment/reversal 2
Muki	male	2011	4	12	No	7	Baseline	16	102	22	Inference by exclusion																	Inference by exclusion	1	0	0	0	0	0	0	0	0	0	0	0	0	0	0	0
Muki	male	2011	4	12	No	7	Test 1	1	166	22																		Inference by exclusion
Muki	male	2011	4	12	No	7	Test 2	1	102	136																		Inference by exclusion
Muki	male	2011	4	12	No	7	Test 3	1	166	163																		Inference by exclusion
Muki	male	2011	4	12	No	7	Test 4	1	131	136																		Inference by exclusion
Muki	male	2011	4	12	No	8	Baseline	16	102	22	One trial learning 2																	One trial learning 2	0	0	1	0	0	0	0	0	0	0	0	0	0	0	0	0
Muki	male	2011	4	12	No	8	Test 1	1	112	22																		One trial learning 2
Muki	male	2011	4	12	No	8	Test 2	0	102	141																		One trial learning 2
Muki	male	2011	4	12	No	8	Test 3	1	112	175																		One trial learning 2
Muki	male	2011	4	12	No	8	Test 4	1	111	141																		One trial learning 2
Muki	male	2011	4	12	No	9	Baseline	16	102	22	S-2 preference																	S-2 preference	0	0	0	0	0	0	0	0	0	0	1	0	0	0	0	0
Muki	male	2011	4	12	No	9	Test 1	1	123	22																		S-2 preference
Muki	male	2011	4	12	No	9	Test 2	1	102	169																		S-2 preference
Muki	male	2011	4	12	No	9	Test 3	0	123	153																		S-2 preference
Muki	male	2011	4	12	No	9	Test 4	1	143	169																		S-2 preference
Muki	male	2011	4	12	No	10	Baseline	16	102	22	One trial learning 1																	One trial learning 1	0	1	0	0	0	0	0	0	0	0	0	0	0	0	0	0
Muki	male	2011	4	12	No	10	Test 1	1	124	22																		One trial learning 1
Muki	male	2011	4	12	No	10	Test 2	1	102	156																		One trial learning 1
Muki	male	2011	4	12	No	10	Test 3	1	124	118																		One trial learning 1
Muki	male	2011	4	12	No	10	Test 4	0	132	156																		One trial learning 1
Muki	male	2011	4	12	No	11	Baseline	16	102	22	Novelty rule abolishment/reversal 1																	Novelty rule abolishment/reversal 1	0	0	0	1	0	0	0	0	0	0	0	0	0	0	0	0
Muki	male	2011	4	12	No	11	Test 1	0	170	22																		Novelty rule abolishment/reversal 1
Muki	male	2011	4	12	No	11	Test 2	0	102	154																		Novelty rule abolishment/reversal 1
Muki	male	2011	4	12	No	11	Test 3	1	170	148																		Novelty rule abolishment/reversal 1
Muki	male	2011	4	12	No	11	Test 4	1	174	154																		Novelty rule abolishment/reversal 1
Muki	male	2011	4	12	No	12	Baseline	15	102	22	S- avoidance 1																	S- avoidance 1	0	0	0	0	0	0	0	1	0	0	0	0	0	0	0	0
Muki	male	2011	4	12	No	12	Test 1	1	140	22																		S- avoidance 1
Muki	male	2011	4	12	No	12	Test 2	1	102	176																		S- avoidance 1
Muki	male	2011	4	12	No	12	Test 3	0	140	117																		S- avoidance 1
Muki	male	2011	4	12	No	12	Test 4	0	161	176																		S- avoidance 1
Muki	male	2011	4	12	No	13	Baseline	16	102	22	S+1 avoidance																	S+1 avoidance	0	0	0	0	0	0	0	0	0	0	0	1	0	0	0	0
Muki	male	2011	4	12	No	13	Test 1	0	134	22																		S+1 avoidance
Muki	male	2011	4	12	No	13	Test 2	1	102	130																		S+1 avoidance
Muki	male	2011	4	12	No	13	Test 3	0	134	190																		S+1 avoidance
Muki	male	2011	4	12	No	13	Test 4	1	160	130																		S+1 avoidance
Muki	male	2011	4	12	No	14	Baseline	16	102	22	Inference by exclusion																	Inference by exclusion	1	0	0	0	0	0	0	0	0	0	0	0	0	0	0	0
Muki	male	2011	4	12	No	14	Test 1	1	152	22																		Inference by exclusion
Muki	male	2011	4	12	No	14	Test 2	1	102	144																		Inference by exclusion
Muki	male	2011	4	12	No	14	Test 3	1	152	180																		Inference by exclusion
Muki	male	2011	4	12	No	14	Test 4	1	159	144																		Inference by exclusion
Muki	male	2011	4	12	No	15	Baseline	15	102	22	S- avoidance 1																	S- avoidance 1	0	0	0	0	0	0	0	1	0	0	0	0	0	0	0	0
Muki	male	2011	4	12	No	15	Test 1	1	188	22																		S- avoidance 1
Muki	male	2011	4	12	No	15	Test 2	1	102	171																		S- avoidance 1
Muki	male	2011	4	12	No	15	Test 3	0	188	150																		S- avoidance 1
Muki	male	2011	4	12	No	15	Test 4	0	139	171																		S- avoidance 1
Muki	male	2011	4	12	No	16	Baseline	16	102	22	Inference by exclusion																	Inference by exclusion	1	0	0	0	0	0	0	0	0	0	0	0	0	0	0	0
Muki	male	2011	4	12	No	16	Test 1	1	155	22																		Inference by exclusion
Muki	male	2011	4	12	No	16	Test 2	1	102	185																		Inference by exclusion
Muki	male	2011	4	12	No	16	Test 3	1	155	146																		Inference by exclusion
Muki	male	2011	4	12	No	16	Test 4	1	182	185																		Inference by exclusion
Muki	male	2011	4	12	No	17	Baseline	15	102	22	One trial learning 1																	One trial learning 1	0	1	0	0	0	0	0	0	0	0	0	0	0	0	0	0
Muki	male	2011	4	12	No	17	Test 1	1	162	22																		One trial learning 1
Muki	male	2011	4	12	No	17	Test 2	1	102	129																		One trial learning 1
Muki	male	2011	4	12	No	17	Test 3	1	162	147																		One trial learning 1
Muki	male	2011	4	12	No	17	Test 4	0	149	129																		One trial learning 1
Muki	male	2011	4	12	No	18	Baseline	15	102	22	One trial learning 1																	One trial learning 1	0	1	0	0	0	0	0	0	0	0	0	0	0	0	0	0
Muki	male	2011	4	12	No	18	Test 1	1	164	22																		One trial learning 1
Muki	male	2011	4	12	No	18	Test 2	1	102	158																		One trial learning 1
Muki	male	2011	4	12	No	18	Test 3	1	164	184																		One trial learning 1
Muki	male	2011	4	12	No	18	Test 4	0	168	158																		One trial learning 1
Muki	male	2011	4	12	No	19	Baseline	15	102	22	S-1 preference																	S-1 preference	0	0	0	0	0	0	0	0	0	1	0	0	0	0	0	0
Muki	male	2011	4	12	No	19	Test 1	1	151	22																		S-1 preference
Muki	male	2011	4	12	No	19	Test 2	0	102	119																		S-1 preference
Muki	male	2011	4	12	No	19	Test 3	1	151	167																		S-1 preference
Muki	male	2011	4	12	No	19	Test 4	0	172	119																		S-1 preference
Muki	male	2011	4	12	No	20	Baseline	16	102	22	S-2 preference																	S-2 preference	0	0	0	0	0	0	0	0	0	0	1	0	0	0	0	0
Muki	male	2011	4	12	No	20	Test 1	1	115	22																		S-2 preference
Muki	male	2011	4	12	No	20	Test 2	1	102	187																		S-2 preference
Muki	male	2011	4	12	No	20	Test 3	0	115	138																		S-2 preference
Muki	male	2011	4	12	No	20	Test 4	1	125	187																		S-2 preference
Muki	male	2011	4	12	No	21	Baseline	15	102	22	S-2 preference																	S-2 preference	0	0	0	0	0	0	0	0	0	0	1	0	0	0	0	0
Muki	male	2011	4	12	No	21	Test 1	1	133	22																		S-2 preference
Muki	male	2011	4	12	No	21	Test 2	1	102	189																		S-2 preference
Muki	male	2011	4	12	No	21	Test 3	0	133	165																		S-2 preference
Muki	male	2011	4	12	No	21	Test 4	1	157	189																		S-2 preference
Muki	male	2011	4	12	No	22	Baseline	16	102	22	S+1 avoidance & novelty aversion																	S+1 avoidance & novelty aversion	0	0	0	0	0	0	0	0	0	0	0	0	1	0	0	0
Muki	male	2011	4	12	No	22	Test 1	0	113	22																		S+1 avoidance & novelty aversion
Muki	male	2011	4	12	No	22	Test 2	1	102	116																		S+1 avoidance & novelty aversion
Muki	male	2011	4	12	No	22	Test 3	0	113	122																		S+1 avoidance & novelty aversion
Muki	male	2011	4	12	No	22	Test 4	0	137	116																		S+1 avoidance & novelty aversion
Muki	male	2011	4	12	No	23	Baseline	16	102	22	Novelty aversion																	Novelty aversion	0	0	0	0	0	1	0	0	0	0	0	0	0	0	0	0
Muki	male	2011	4	12	No	23	Test 1	0	183	22																		Novelty aversion
Muki	male	2011	4	12	No	23	Test 2	1	102	186																		Novelty aversion
Muki	male	2011	4	12	No	23	Test 3	1	183	128																		Novelty aversion
Muki	male	2011	4	12	No	23	Test 4	0	142	186																		Novelty aversion
Muki	male	2011	4	12	No	24	Baseline	16	102	22	S-2 preference																	S-2 preference	0	0	0	0	0	0	0	0	0	0	1	0	0	0	0	0
Muki	male	2011	4	12	No	24	Test 1	1	145	22																		S-2 preference
Muki	male	2011	4	12	No	24	Test 2	1	102	178																		S-2 preference
Muki	male	2011	4	12	No	24	Test 3	0	145	126																		S-2 preference
Muki	male	2011	4	12	No	24	Test 4	1	173	178																		S-2 preference
Muki	male	2011	4	12	No	25	Baseline	16	102	22	Inference by exclusion																	Inference by exclusion	1	0	0	0	0	0	0	0	0	0	0	0	0	0	0	0
Muki	male	2011	4	12	No	25	Test 1	1	127	22																		Inference by exclusion
Muki	male	2011	4	12	No	25	Test 2	1	102	114																		Inference by exclusion
Muki	male	2011	4	12	No	25	Test 3	1	127	120																		Inference by exclusion
Muki	male	2011	4	12	No	25	Test 4	1	177	114		5	3	1	1	1	1	0	3	0	1	7	1	1	0	0	0	Inference by exclusion
Muppet	male	2010	7	12	Yes	1	Baseline	16	51	7	Novelty aversion																	Novelty aversion	0	0	0	0	0	1	0	0	0	0	0	0	0	0	0	0
Muppet	male	2010	7	12	Yes	1	Test 1	0	105	7																		Novelty aversion
Muppet	male	2010	7	12	Yes	1	Test 2	1	51	87																		Novelty aversion
Muppet	male	2010	7	12	Yes	1	Test 3	1	105	81																		Novelty aversion
Muppet	male	2010	7	12	Yes	1	Test 4	0	19	87																		Novelty aversion
Muppet	male	2010	7	12	Yes	2	Baseline	16	51	7	S-2 preference																	S-2 preference	0	0	0	0	0	0	0	0	0	0	1	0	0	0	0	0
Muppet	male	2010	7	12	Yes	2	Test 1	1	80	7																		S-2 preference
Muppet	male	2010	7	12	Yes	2	Test 2	1	51	29																		S-2 preference
Muppet	male	2010	7	12	Yes	2	Test 3	0	80	13																		S-2 preference
Muppet	male	2010	7	12	Yes	2	Test 4	1	98	29																		S-2 preference
Muppet	male	2010	7	12	Yes	3	Baseline	15	51	7	S+1 avoidance & novelty aversion																	S+1 avoidance & novelty aversion	0	0	0	0	0	0	0	0	0	0	0	0	1	0	0	0
Muppet	male	2010	7	12	Yes	3	Test 1	0	57	7																		S+1 avoidance & novelty aversion
Muppet	male	2010	7	12	Yes	3	Test 2	1	51	88																		S+1 avoidance & novelty aversion
Muppet	male	2010	7	12	Yes	3	Test 3	0	57	99																		S+1 avoidance & novelty aversion
Muppet	male	2010	7	12	Yes	3	Test 4	0	56	88																		S+1 avoidance & novelty aversion
Muppet	male	2010	7	12	Yes	4	Baseline	16	51	7	S+1 avoidance																	S+1 avoidance	0	0	0	0	0	0	0	0	0	0	0	1	0	0	0	0
Muppet	male	2010	7	12	Yes	4	Test 1	0	94	7																		S+1 avoidance
Muppet	male	2010	7	12	Yes	4	Test 2	1	51	55																		S+1 avoidance
Muppet	male	2010	7	12	Yes	4	Test 3	0	94	11																		S+1 avoidance
Muppet	male	2010	7	12	Yes	4	Test 4	1	53	55																		S+1 avoidance
Muppet	male	2010	7	12	Yes	5	Baseline	16	51	7	S+1 avoidance																	S+1 avoidance	0	0	0	0	0	0	0	0	0	0	0	1	0	0	0	0
Muppet	male	2010	7	12	Yes	5	Test 1	0	45	7																		S+1 avoidance
Muppet	male	2010	7	12	Yes	5	Test 2	1	51	65																		S+1 avoidance
Muppet	male	2010	7	12	Yes	5	Test 3	0	45	24																		S+1 avoidance
Muppet	male	2010	7	12	Yes	5	Test 4	1	86	65																		S+1 avoidance
Muppet	male	2010	7	12	Yes	6	Baseline	15	51	7	Novelty aversion																	Novelty aversion	0	0	0	0	0	1	0	0	0	0	0	0	0	0	0	0
Muppet	male	2010	7	12	Yes	6	Test 1	0	189	7																		Novelty aversion
Muppet	male	2010	7	12	Yes	6	Test 2	1	51	182																		Novelty aversion
Muppet	male	2010	7	12	Yes	6	Test 3	1	189	130																		Novelty aversion
Muppet	male	2010	7	12	Yes	6	Test 4	0	129	182																		Novelty aversion
Muppet	male	2010	7	12	Yes	7	Baseline	16	51	7	Novelty rule abolishment/reversal 2																	Novelty rule abolishment/reversal 2	0	0	0	0	1	0	0	0	0	0	0	0	0	0	0	0
Muppet	male	2010	7	12	Yes	7	Test 1	0	121	7																		Novelty rule abolishment/reversal 2
Muppet	male	2010	7	12	Yes	7	Test 2	1	51	147																		Novelty rule abolishment/reversal 2
Muppet	male	2010	7	12	Yes	7	Test 3	1	121	144																		Novelty rule abolishment/reversal 2
Muppet	male	2010	7	12	Yes	7	Test 4	1	184	147																		Novelty rule abolishment/reversal 2
Muppet	male	2010	7	12	Yes	8	Baseline	16	51	7	S+1 avoidance																	S+1 avoidance	0	0	0	0	0	0	0	0	0	0	0	1	0	0	0	0
Muppet	male	2010	7	12	Yes	8	Test 1	0	140	7																		S+1 avoidance
Muppet	male	2010	7	12	Yes	8	Test 2	1	51	165																		S+1 avoidance
Muppet	male	2010	7	12	Yes	8	Test 3	0	140	114																		S+1 avoidance
Muppet	male	2010	7	12	Yes	8	Test 4	1	117	165																		S+1 avoidance
Muppet	male	2010	7	12	Yes	9	Baseline	16	51	7	Novelty rule abolishment/reversal 2																	Novelty rule abolishment/reversal 2	0	0	0	0	1	0	0	0	0	0	0	0	0	0	0	0
Muppet	male	2010	7	12	Yes	9	Test 1	0	171	7																		Novelty rule abolishment/reversal 2
Muppet	male	2010	7	12	Yes	9	Test 2	1	51	111																		Novelty rule abolishment/reversal 2
Muppet	male	2010	7	12	Yes	9	Test 3	1	171	168																		Novelty rule abolishment/reversal 2
Muppet	male	2010	7	12	Yes	9	Test 4	1	139	111																		Novelty rule abolishment/reversal 2
Muppet	male	2010	7	12	Yes	10	Baseline	16	51	7	S+1 avoidance & novelty aversion																	S+1 avoidance & novelty aversion	0	0	0	0	0	0	0	0	0	0	0	0	1	0	0	0
Muppet	male	2010	7	12	Yes	10	Test 1	0	169	7																		S+1 avoidance & novelty aversion
Muppet	male	2010	7	12	Yes	10	Test 2	1	51	174																		S+1 avoidance & novelty aversion
Muppet	male	2010	7	12	Yes	10	Test 3	0	169	183																		S+1 avoidance & novelty aversion
Muppet	male	2010	7	12	Yes	10	Test 4	0	188	174																		S+1 avoidance & novelty aversion
Muppet	male	2010	7	12	Yes	11	Baseline	15	51	7	One trial learning 2																	One trial learning 2	0	0	1	0	0	0	0	0	0	0	0	0	0	0	0	0
Muppet	male	2010	7	12	Yes	11	Test 1	1	151	7																		One trial learning 2
Muppet	male	2010	7	12	Yes	11	Test 2	0	51	141																		One trial learning 2
Muppet	male	2010	7	12	Yes	11	Test 3	1	151	137																		One trial learning 2
Muppet	male	2010	7	12	Yes	11	Test 4	1	119	141																		One trial learning 2
Muppet	male	2010	7	12	Yes	12	Baseline	15	51	7	S- avoidance 1																	S- avoidance 1	0	0	0	0	0	0	0	1	0	0	0	0	0	0	0	0
Muppet	male	2010	7	12	Yes	12	Test 1	1	135	7																		S- avoidance 1
Muppet	male	2010	7	12	Yes	12	Test 2	1	51	186																		S- avoidance 1
Muppet	male	2010	7	12	Yes	12	Test 3	0	135	167																		S- avoidance 1
Muppet	male	2010	7	12	Yes	12	Test 4	0	120	186																		S- avoidance 1
Muppet	male	2010	7	12	Yes	13	Baseline	16	51	7	Inference by exclusion																	Inference by exclusion	1	0	0	0	0	0	0	0	0	0	0	0	0	0	0	0
Muppet	male	2010	7	12	Yes	13	Test 1	1	154	7																		Inference by exclusion
Muppet	male	2010	7	12	Yes	13	Test 2	1	51	136																		Inference by exclusion
Muppet	male	2010	7	12	Yes	13	Test 3	1	154	172																		Inference by exclusion
Muppet	male	2010	7	12	Yes	13	Test 4	1	133	136																		Inference by exclusion
Muppet	male	2010	7	12	Yes	14	Baseline	14	51	7	Novelty rule abolishment/reversal 2																	Novelty rule abolishment/reversal 2	0	0	0	0	1	0	0	0	0	0	0	0	0	0	0	0
Muppet	male	2010	7	12	Yes	14	Test 1	0	170	7																		Novelty rule abolishment/reversal 2
Muppet	male	2010	7	12	Yes	14	Test 2	1	51	163																		Novelty rule abolishment/reversal 2
Muppet	male	2010	7	12	Yes	14	Test 3	1	170	134																		Novelty rule abolishment/reversal 2
Muppet	male	2010	7	12	Yes	14	Test 4	1	146	163																		Novelty rule abolishment/reversal 2
Muppet	male	2010	7	12	Yes	15	Baseline	15	51	7	S-2 preference																	S-2 preference	0	0	0	0	0	0	0	0	0	0	1	0	0	0	0	0
Muppet	male	2010	7	12	Yes	15	Test 1	1	152	7																		S-2 preference
Muppet	male	2010	7	12	Yes	15	Test 2	1	51	178																		S-2 preference
Muppet	male	2010	7	12	Yes	15	Test 3	0	152	122																		S-2 preference
Muppet	male	2010	7	12	Yes	15	Test 4	1	116	178																		S-2 preference
Muppet	male	2010	7	12	Yes	16	Baseline	16	51	7	S+1 avoidance & novelty aversion																	S+1 avoidance & novelty aversion	0	0	0	0	0	0	0	0	0	0	0	0	1	0	0	0
Muppet	male	2010	7	12	Yes	16	Test 1	0	175	7																		S+1 avoidance & novelty aversion
Muppet	male	2010	7	12	Yes	16	Test 2	1	51	179																		S+1 avoidance & novelty aversion
Muppet	male	2010	7	12	Yes	16	Test 3	0	175	145																		S+1 avoidance & novelty aversion
Muppet	male	2010	7	12	Yes	16	Test 4	0	143	179																		S+1 avoidance & novelty aversion
Muppet	male	2010	7	12	Yes	17	Baseline	16	51	7	Inference by exclusion																	Inference by exclusion	1	0	0	0	0	0	0	0	0	0	0	0	0	0	0	0
Muppet	male	2010	7	12	Yes	17	Test 1	1	149	7																		Inference by exclusion
Muppet	male	2010	7	12	Yes	17	Test 2	1	51	155																		Inference by exclusion
Muppet	male	2010	7	12	Yes	17	Test 3	1	149	113																		Inference by exclusion
Muppet	male	2010	7	12	Yes	17	Test 4	1	142	155																		Inference by exclusion
Muppet	male	2010	7	12	Yes	18	Baseline	16	51	7	S- avoidance 1																	S- avoidance 1	0	0	0	0	0	0	0	1	0	0	0	0	0	0	0	0
Muppet	male	2010	7	12	Yes	18	Test 1	1	180	7																		S- avoidance 1
Muppet	male	2010	7	12	Yes	18	Test 2	1	51	157																		S- avoidance 1
Muppet	male	2010	7	12	Yes	18	Test 3	0	180	164																		S- avoidance 1
Muppet	male	2010	7	12	Yes	18	Test 4	0	161	157																		S- avoidance 1
Muppet	male	2010	7	12	Yes	19	Baseline	16	51	7	One trial learning 1																	One trial learning 1	0	1	0	0	0	0	0	0	0	0	0	0	0	0	0	0
Muppet	male	2010	7	12	Yes	19	Test 1	1	181	7																		One trial learning 1
Muppet	male	2010	7	12	Yes	19	Test 2	1	51	159																		One trial learning 1
Muppet	male	2010	7	12	Yes	19	Test 3	1	181	185																		One trial learning 1
Muppet	male	2010	7	12	Yes	19	Test 4	0	162	159																		One trial learning 1
Muppet	male	2010	7	12	Yes	20	Baseline	16	51	7	S-2 preference																	S-2 preference	0	0	0	0	0	0	0	0	0	0	1	0	0	0	0	0
Muppet	male	2010	7	12	Yes	20	Test 1	1	190	7																		S-2 preference
Muppet	male	2010	7	12	Yes	20	Test 2	1	51	123																		S-2 preference
Muppet	male	2010	7	12	Yes	20	Test 3	0	190	148																		S-2 preference
Muppet	male	2010	7	12	Yes	20	Test 4	1	112	123																		S-2 preference
Muppet	male	2010	7	12	Yes	21	Baseline	16	51	7	Novelty rule abolishment/reversal 1																	Novelty rule abolishment/reversal 1	0	0	0	1	0	0	0	0	0	0	0	0	0	0	0	0
Muppet	male	2010	7	12	Yes	21	Test 1	0	138	7																		Novelty rule abolishment/reversal 1
Muppet	male	2010	7	12	Yes	21	Test 2	0	51	131																		Novelty rule abolishment/reversal 1
Muppet	male	2010	7	12	Yes	21	Test 3	1	138	124																		Novelty rule abolishment/reversal 1
Muppet	male	2010	7	12	Yes	21	Test 4	1	187	131																		Novelty rule abolishment/reversal 1
Muppet	male	2010	7	12	Yes	22	Baseline	16	51	7	S- avoidance 1																	S- avoidance 1	0	0	0	0	0	0	0	1	0	0	0	0	0	0	0	0
Muppet	male	2010	7	12	Yes	22	Test 1	1	127	7																		S- avoidance 1
Muppet	male	2010	7	12	Yes	22	Test 2	1	51	126																		S- avoidance 1
Muppet	male	2010	7	12	Yes	22	Test 3	0	127	158																		S- avoidance 1
Muppet	male	2010	7	12	Yes	22	Test 4	0	150	126																		S- avoidance 1
Muppet	male	2010	7	12	Yes	23	Baseline	16	51	7	S-2 preference																	S-2 preference	0	0	0	0	0	0	0	0	0	0	1	0	0	0	0	0
Muppet	male	2010	7	12	Yes	23	Test 1	1	118	7																		S-2 preference
Muppet	male	2010	7	12	Yes	23	Test 2	1	51	160																		S-2 preference
Muppet	male	2010	7	12	Yes	23	Test 3	0	118	173																		S-2 preference
Muppet	male	2010	7	12	Yes	23	Test 4	1	132	160																		S-2 preference
Muppet	male	2010	7	12	Yes	24	Baseline	14	51	7	Inference by exclusion																	Inference by exclusion	1	0	0	0	0	0	0	0	0	0	0	0	0	0	0	0
Muppet	male	2010	7	12	Yes	24	Test 1	1	156	7																		Inference by exclusion
Muppet	male	2010	7	12	Yes	24	Test 2	1	51	176																		Inference by exclusion
Muppet	male	2010	7	12	Yes	24	Test 3	1	156	125																		Inference by exclusion
Muppet	male	2010	7	12	Yes	24	Test 4	1	128	176																		Inference by exclusion
Muppet	male	2010	7	12	Yes	25	Baseline	13	51	7	Novelty preference																	Novelty preference	0	0	0	0	0	0	1	0	0	0	0	0	0	0	0	0
Muppet	male	2010	7	12	Yes	25	Test 1	1	166	7																		Novelty preference
Muppet	male	2010	7	12	Yes	25	Test 2	0	51	115																		Novelty preference
Muppet	male	2010	7	12	Yes	25	Test 3	0	166	153																		Novelty preference
Muppet	male	2010	7	12	Yes	25	Test 4	1	177	115		3	1	1	1	3	2	1	3	0	0	4	3	3	0	0	0	Novelty preference
Olympia	female	2010	5	7	No	1	Baseline	13	93	104	S-1 preference																	S-1 preference	0	0	0	0	0	0	0	0	0	1	0	0	0	0	0	0
Olympia	female	2010	5	7	No	1	Test 1	1	29	104																		S-1 preference
Olympia	female	2010	5	7	No	1	Test 2	0	93	90																		S-1 preference
Olympia	female	2010	5	7	No	1	Test 3	1	29	39																		S-1 preference
Olympia	female	2010	5	7	No	1	Test 4	0	32	90																		S-1 preference
Olympia	female	2010	5	7	No	2	Baseline	16	93	104	One trial learning 1																	One trial learning 1	0	1	0	0	0	0	0	0	0	0	0	0	0	0	0	0
Olympia	female	2010	5	7	No	2	Test 1	1	87	104																		One trial learning 1
Olympia	female	2010	5	7	No	2	Test 2	1	93	101																		One trial learning 1
Olympia	female	2010	5	7	No	2	Test 3	1	87	11																		One trial learning 1
Olympia	female	2010	5	7	No	2	Test 4	0	84	101																		One trial learning 1
Olympia	female	2010	5	7	No	3	Baseline	16	93	104	Novelty aversion																	Novelty aversion	0	0	0	0	0	1	0	0	0	0	0	0	0	0	0	0
Olympia	female	2010	5	7	No	3	Test 1	0	67	104																		Novelty aversion
Olympia	female	2010	5	7	No	3	Test 2	1	93	97																		Novelty aversion
Olympia	female	2010	5	7	No	3	Test 3	1	67	20																		Novelty aversion
Olympia	female	2010	5	7	No	3	Test 4	0	85	97																		Novelty aversion
Olympia	female	2010	5	7	No	4	Baseline	16	93	104	Inference by exclusion																	Inference by exclusion	1	0	0	0	0	0	0	0	0	0	0	0	0	0	0	0
Olympia	female	2010	5	7	No	4	Test 1	1	16	104																		Inference by exclusion
Olympia	female	2010	5	7	No	4	Test 2	1	93	6																		Inference by exclusion
Olympia	female	2010	5	7	No	4	Test 3	1	16	82																		Inference by exclusion
Olympia	female	2010	5	7	No	4	Test 4	1	38	6																		Inference by exclusion
Olympia	female	2010	5	7	No	5	Baseline	16	93	104	One trial learning 1																	One trial learning 1	0	1	0	0	0	0	0	0	0	0	0	0	0	0	0	0
Olympia	female	2010	5	7	No	5	Test 1	1	25	104																		One trial learning 1
Olympia	female	2010	5	7	No	5	Test 2	1	93	66																		One trial learning 1
Olympia	female	2010	5	7	No	5	Test 3	1	25	2																		One trial learning 1
Olympia	female	2010	5	7	No	5	Test 4	0	53	66																		One trial learning 1
Olympia	female	2010	5	7	No	6	Baseline	16	93	104	S+1 avoidance																	S+1 avoidance	0	0	0	0	0	0	0	0	0	0	0	1	0	0	0	0
Olympia	female	2010	5	7	No	6	Test 1	0	158	104																		S+1 avoidance
Olympia	female	2010	5	7	No	6	Test 2	1	93	111																		S+1 avoidance
Olympia	female	2010	5	7	No	6	Test 3	0	158	119																		S+1 avoidance
Olympia	female	2010	5	7	No	6	Test 4	1	152	111																		S+1 avoidance
Olympia	female	2010	5	7	No	7	Baseline	16	93	104	S+1 avoidance & novelty aversion																	S+1 avoidance & novelty aversion	0	0	0	0	0	0	0	0	0	0	0	0	1	0	0	0
Olympia	female	2010	5	7	No	7	Test 1	0	139	104																		S+1 avoidance & novelty aversion
Olympia	female	2010	5	7	No	7	Test 2	1	93	131																		S+1 avoidance & novelty aversion
Olympia	female	2010	5	7	No	7	Test 3	0	139	173																		S+1 avoidance & novelty aversion
Olympia	female	2010	5	7	No	7	Test 4	0	142	131																		S+1 avoidance & novelty aversion
Olympia	female	2010	5	7	No	8	Baseline	15	93	104	One trial learning 1																	One trial learning 1	0	1	0	0	0	0	0	0	0	0	0	0	0	0	0	0
Olympia	female	2010	5	7	No	8	Test 1	1	160	104																		One trial learning 1
Olympia	female	2010	5	7	No	8	Test 2	1	93	166																		One trial learning 1
Olympia	female	2010	5	7	No	8	Test 3	1	160	141																		One trial learning 1
Olympia	female	2010	5	7	No	8	Test 4	0	161	166																		One trial learning 1
Olympia	female	2010	5	7	No	9	Baseline	16	93	104	S- avoidance 1																	S- avoidance 1	0	0	0	0	0	0	0	1	0	0	0	0	0	0	0	0
Olympia	female	2010	5	7	No	9	Test 1	1	186	104																		S- avoidance 1
Olympia	female	2010	5	7	No	9	Test 2	1	93	114																		S- avoidance 1
Olympia	female	2010	5	7	No	9	Test 3	0	186	129																		S- avoidance 1
Olympia	female	2010	5	7	No	9	Test 4	0	188	114																		S- avoidance 1
Olympia	female	2010	5	7	No	10	Baseline	16	93	104	Novelty rule abolishment/reversal 1																	Novelty rule abolishment/reversal 1	0	0	0	1	0	0	0	0	0	0	0	0	0	0	0	0
Olympia	female	2010	5	7	No	10	Test 1	0	179	104																		Novelty rule abolishment/reversal 1
Olympia	female	2010	5	7	No	10	Test 2	0	93	124																		Novelty rule abolishment/reversal 1
Olympia	female	2010	5	7	No	10	Test 3	1	179	182																		Novelty rule abolishment/reversal 1
Olympia	female	2010	5	7	No	10	Test 4	1	181	124																		Novelty rule abolishment/reversal 1
Olympia	female	2010	5	7	No	11	Baseline	16	93	104	S-2 preference																	S-2 preference	0	0	0	0	0	0	0	0	0	0	1	0	0	0	0	0
Olympia	female	2010	5	7	No	11	Test 1	1	146	104																		S-2 preference
Olympia	female	2010	5	7	No	11	Test 2	1	93	116																		S-2 preference
Olympia	female	2010	5	7	No	11	Test 3	0	146	172																		S-2 preference
Olympia	female	2010	5	7	No	11	Test 4	1	184	116																		S-2 preference
Olympia	female	2010	5	7	No	12	Baseline	16	93	104	Novelty aversion																	Novelty aversion	0	0	0	0	0	1	0	0	0	0	0	0	0	0	0	0
Olympia	female	2010	5	7	No	12	Test 1	0	170	104																		Novelty aversion
Olympia	female	2010	5	7	No	12	Test 2	1	93	118																		Novelty aversion
Olympia	female	2010	5	7	No	12	Test 3	1	170	151																		Novelty aversion
Olympia	female	2010	5	7	No	12	Test 4	0	149	118																		Novelty aversion
Olympia	female	2010	5	7	No	13	Baseline	16	93	104	One trial learning 1																	One trial learning 1	0	1	0	0	0	0	0	0	0	0	0	0	0	0	0	0
Olympia	female	2010	5	7	No	13	Test 1	1	187	104																		One trial learning 1
Olympia	female	2010	5	7	No	13	Test 2	1	93	117																		One trial learning 1
Olympia	female	2010	5	7	No	13	Test 3	1	187	138																		One trial learning 1
Olympia	female	2010	5	7	No	13	Test 4	0	113	117																		One trial learning 1
Olympia	female	2010	5	7	No	14	Baseline	16	93	104	One trial learning 1																	One trial learning 1	0	1	0	0	0	0	0	0	0	0	0	0	0	0	0	0
Olympia	female	2010	5	7	No	14	Test 1	1	132	104																		One trial learning 1
Olympia	female	2010	5	7	No	14	Test 2	1	93	154																		One trial learning 1
Olympia	female	2010	5	7	No	14	Test 3	1	132	189																		One trial learning 1
Olympia	female	2010	5	7	No	14	Test 4	0	157	154																		One trial learning 1
Olympia	female	2010	5	7	No	15	Baseline	16	93	104	One trial learning 1																	One trial learning 1	0	1	0	0	0	0	0	0	0	0	0	0	0	0	0	0
Olympia	female	2010	5	7	No	15	Test 1	1	137	104																		One trial learning 1
Olympia	female	2010	5	7	No	15	Test 2	1	93	163																		One trial learning 1
Olympia	female	2010	5	7	No	15	Test 3	1	137	178																		One trial learning 1
Olympia	female	2010	5	7	No	15	Test 4	0	126	163																		One trial learning 1
Olympia	female	2010	5	7	No	16	Baseline	16	93	104	One trial learning 1																	One trial learning 1	0	1	0	0	0	0	0	0	0	0	0	0	0	0	0	0
Olympia	female	2010	5	7	No	16	Test 1	1	190	104																		One trial learning 1
Olympia	female	2010	5	7	No	16	Test 2	1	93	133																		One trial learning 1
Olympia	female	2010	5	7	No	16	Test 3	1	190	150																		One trial learning 1
Olympia	female	2010	5	7	No	16	Test 4	0	164	133																		One trial learning 1
Olympia	female	2010	5	7	No	17	Baseline	16	93	104	S- avoidance 1																	S- avoidance 1	0	0	0	0	0	0	0	1	0	0	0	0	0	0	0	0
Olympia	female	2010	5	7	No	17	Test 1	1	122	104																		S- avoidance 1
Olympia	female	2010	5	7	No	17	Test 2	1	93	165																		S- avoidance 1
Olympia	female	2010	5	7	No	17	Test 3	0	122	120																		S- avoidance 1
Olympia	female	2010	5	7	No	17	Test 4	0	127	165																		S- avoidance 1
Olympia	female	2010	5	7	No	18	Baseline	15	93	104	One trial learning 1																	One trial learning 1	0	1	0	0	0	0	0	0	0	0	0	0	0	0	0	0
Olympia	female	2010	5	7	No	18	Test 1	1	162	104																		One trial learning 1
Olympia	female	2010	5	7	No	18	Test 2	1	93	155																		One trial learning 1
Olympia	female	2010	5	7	No	18	Test 3	1	162	121																		One trial learning 1
Olympia	female	2010	5	7	No	18	Test 4	0	140	155																		One trial learning 1
Olympia	female	2010	5	7	No	19	Baseline	16	93	104	Inference by exclusion																	Inference by exclusion	1	0	0	0	0	0	0	0	0	0	0	0	0	0	0	0
Olympia	female	2010	5	7	No	19	Test 1	1	144	104																		Inference by exclusion
Olympia	female	2010	5	7	No	19	Test 2	1	93	168																		Inference by exclusion
Olympia	female	2010	5	7	No	19	Test 3	1	144	147																		Inference by exclusion
Olympia	female	2010	5	7	No	19	Test 4	1	135	168																		Inference by exclusion
Olympia	female	2010	5	7	No	20	Baseline	16	93	104	One trial learning 1																	One trial learning 1	0	1	0	0	0	0	0	0	0	0	0	0	0	0	0	0
Olympia	female	2010	5	7	No	20	Test 1	1	169	104																		One trial learning 1
Olympia	female	2010	5	7	No	20	Test 2	1	93	177																		One trial learning 1
Olympia	female	2010	5	7	No	20	Test 3	1	169	125																		One trial learning 1
Olympia	female	2010	5	7	No	20	Test 4	0	148	177																		One trial learning 1
Olympia	female	2010	5	7	No	21	Baseline	16	93	104	S-1 preference																	S-1 preference	0	0	0	0	0	0	0	0	0	1	0	0	0	0	0	0
Olympia	female	2010	5	7	No	21	Test 1	1	159	104																		S-1 preference
Olympia	female	2010	5	7	No	21	Test 2	0	93	183																		S-1 preference
Olympia	female	2010	5	7	No	21	Test 3	1	159	153																		S-1 preference
Olympia	female	2010	5	7	No	21	Test 4	0	145	183																		S-1 preference
Olympia	female	2010	5	7	No	22	Baseline	16	93	104	Inference by exclusion																	Inference by exclusion	1	0	0	0	0	0	0	0	0	0	0	0	0	0	0	0
Olympia	female	2010	5	7	No	22	Test 1	1	115	104																		Inference by exclusion
Olympia	female	2010	5	7	No	22	Test 2	1	93	156																		Inference by exclusion
Olympia	female	2010	5	7	No	22	Test 3	1	115	174																		Inference by exclusion
Olympia	female	2010	5	7	No	22	Test 4	1	123	156																		Inference by exclusion
Olympia	female	2010	5	7	No	23	Baseline	16	93	104	Inference by exclusion																	Inference by exclusion	1	0	0	0	0	0	0	0	0	0	0	0	0	0	0	0
Olympia	female	2010	5	7	No	23	Test 1	1	167	104																		Inference by exclusion
Olympia	female	2010	5	7	No	23	Test 2	1	93	112																		Inference by exclusion
Olympia	female	2010	5	7	No	23	Test 3	1	167	143																		Inference by exclusion
Olympia	female	2010	5	7	No	23	Test 4	1	176	112																		Inference by exclusion
Olympia	female	2010	5	7	No	24	Baseline	15	93	104	S- avoidance 1																	S- avoidance 1	0	0	0	0	0	0	0	1	0	0	0	0	0	0	0	0
Olympia	female	2010	5	7	No	24	Test 1	1	171	104																		S- avoidance 1
Olympia	female	2010	5	7	No	24	Test 2	1	93	175																		S- avoidance 1
Olympia	female	2010	5	7	No	24	Test 3	0	171	130																		S- avoidance 1
Olympia	female	2010	5	7	No	24	Test 4	0	128	175																		S- avoidance 1
Olympia	female	2010	5	7	No	25	Baseline	16	93	104	One trial learning 1																	One trial learning 1	0	1	0	0	0	0	0	0	0	0	0	0	0	0	0	0
Olympia	female	2010	5	7	No	25	Test 1	1	134	104																		One trial learning 1
Olympia	female	2010	5	7	No	25	Test 2	1	93	180																		One trial learning 1
Olympia	female	2010	5	7	No	25	Test 3	1	134	136																		One trial learning 1
Olympia	female	2010	5	7	No	25	Test 4	0	185	180		4	10	0	1	0	2	0	3	0	2	1	1	1	0	0	0	One trial learning 1
Pipin	male	2008	4	6	Yes	1	Baseline	16	71	29	Inference by exclusion																	Inference by exclusion	1	0	0	0	0	0	0	0	0	0	0	0	0	0	0	0
Pipin	male	2008	4	6	Yes	1	Test 1	1	24	29																		Inference by exclusion
Pipin	male	2008	4	6	Yes	1	Test 2	1	71	87																		Inference by exclusion
Pipin	male	2008	4	6	Yes	1	Test 3	1	24	83																		Inference by exclusion
Pipin	male	2008	4	6	Yes	1	Test 4	1	35	87																		Inference by exclusion
Pipin	male	2008	4	6	Yes	2	Baseline	15	71	29	One trial learning 1																	One trial learning 1	0	1	0	0	0	0	0	0	0	0	0	0	0	0	0	0
Pipin	male	2008	4	6	Yes	2	Test 1	1	34	29																		One trial learning 1
Pipin	male	2008	4	6	Yes	2	Test 2	1	71	101																		One trial learning 1
Pipin	male	2008	4	6	Yes	2	Test 3	1	34	81																		One trial learning 1
Pipin	male	2008	4	6	Yes	2	Test 4	0	21	101																		One trial learning 1
Pipin	male	2008	4	6	Yes	3	Baseline	16	71	29	One trial learning 1																	One trial learning 1	0	1	0	0	0	0	0	0	0	0	0	0	0	0	0	0
Pipin	male	2008	4	6	Yes	3	Test 1	1	63	29																		One trial learning 1
Pipin	male	2008	4	6	Yes	3	Test 2	1	71	61																		One trial learning 1
Pipin	male	2008	4	6	Yes	3	Test 3	1	63	3																		One trial learning 1
Pipin	male	2008	4	6	Yes	3	Test 4	0	54	61																		One trial learning 1
Pipin	male	2008	4	6	Yes	4	Baseline	16	71	29	S- avoidance 1																	S- avoidance 1	0	0	0	0	0	0	0	1	0	0	0	0	0	0	0	0
Pipin	male	2008	4	6	Yes	4	Test 1	1	6	29																		S- avoidance 1
Pipin	male	2008	4	6	Yes	4	Test 2	1	71	42																		S- avoidance 1
Pipin	male	2008	4	6	Yes	4	Test 3	0	6	93																		S- avoidance 1
Pipin	male	2008	4	6	Yes	4	Test 4	0	7	42																		S- avoidance 1
Pipin	male	2008	4	6	Yes	5	Baseline	15	71	29	S+1 avoidance & novelty preference																	S+1 avoidance & novelty preference	0	0	0	0	0	0	0	0	0	0	0	0	0	0	1	0
Pipin	male	2008	4	6	Yes	5	Test 1	0	46	29																		S+1 avoidance & novelty preference
Pipin	male	2008	4	6	Yes	5	Test 2	0	71	72																		S+1 avoidance & novelty preference
Pipin	male	2008	4	6	Yes	5	Test 3	0	46	88																		S+1 avoidance & novelty preference
Pipin	male	2008	4	6	Yes	5	Test 4	1	55	72																		S+1 avoidance & novelty preference
Pipin	male	2008	4	6	Yes	6	Baseline	16	71	29	One trial learning 1																	One trial learning 1	0	1	0	0	0	0	0	0	0	0	0	0	0	0	0	0
Pipin	male	2008	4	6	Yes	6	Test 1	1	119	29																		One trial learning 1
Pipin	male	2008	4	6	Yes	6	Test 2	1	71	123																		One trial learning 1
Pipin	male	2008	4	6	Yes	6	Test 3	1	119	189																		One trial learning 1
Pipin	male	2008	4	6	Yes	6	Test 4	0	150	123																		One trial learning 1
Pipin	male	2008	4	6	Yes	7	Baseline	13	71	29	S+1 avoidance & novelty aversion																	S+1 avoidance & novelty aversion	0	0	0	0	0	0	0	0	0	0	0	0	1	0	0	0
Pipin	male	2008	4	6	Yes	7	Test 1	0	173	29																		S+1 avoidance & novelty aversion
Pipin	male	2008	4	6	Yes	7	Test 2	1	71	153																		S+1 avoidance & novelty aversion
Pipin	male	2008	4	6	Yes	7	Test 3	0	173	112																		S+1 avoidance & novelty aversion
Pipin	male	2008	4	6	Yes	7	Test 4	0	126	153																		S+1 avoidance & novelty aversion
Pipin	male	2008	4	6	Yes	8	Baseline	16	71	29	One trial learning 1																	One trial learning 1	0	1	0	0	0	0	0	0	0	0	0	0	0	0	0	0
Pipin	male	2008	4	6	Yes	8	Test 1	1	133	29																		One trial learning 1
Pipin	male	2008	4	6	Yes	8	Test 2	1	71	167																		One trial learning 1
Pipin	male	2008	4	6	Yes	8	Test 3	1	133	169																		One trial learning 1
Pipin	male	2008	4	6	Yes	8	Test 4	0	130	167																		One trial learning 1
Pipin	male	2008	4	6	Yes	9	Baseline	14	71	29	Novelty rule abolishment/reversal 2																	Novelty rule abolishment/reversal 2	0	0	0	0	1	0	0	0	0	0	0	0	0	0	0	0
Pipin	male	2008	4	6	Yes	9	Test 1	0	160	29																		Novelty rule abolishment/reversal 2
Pipin	male	2008	4	6	Yes	9	Test 2	1	71	146																		Novelty rule abolishment/reversal 2
Pipin	male	2008	4	6	Yes	9	Test 3	1	160	115																		Novelty rule abolishment/reversal 2
Pipin	male	2008	4	6	Yes	9	Test 4	1	147	146																		Novelty rule abolishment/reversal 2
Pipin	male	2008	4	6	Yes	10	Baseline	15	71	29	One trial learning 1																	One trial learning 1	0	1	0	0	0	0	0	0	0	0	0	0	0	0	0	0
Pipin	male	2008	4	6	Yes	10	Test 1	1	174	29																		One trial learning 1
Pipin	male	2008	4	6	Yes	10	Test 2	1	71	113																		One trial learning 1
Pipin	male	2008	4	6	Yes	10	Test 3	1	174	149																		One trial learning 1
Pipin	male	2008	4	6	Yes	10	Test 4	0	125	113																		One trial learning 1
Pipin	male	2008	4	6	Yes	11	Baseline	15	71	29	Inference by exclusion																	Inference by exclusion	1	0	0	0	0	0	0	0	0	0	0	0	0	0	0	0
Pipin	male	2008	4	6	Yes	11	Test 1	1	187	29																		Inference by exclusion
Pipin	male	2008	4	6	Yes	11	Test 2	1	71	124																		Inference by exclusion
Pipin	male	2008	4	6	Yes	11	Test 3	1	187	178																		Inference by exclusion
Pipin	male	2008	4	6	Yes	11	Test 4	1	136	124																		Inference by exclusion
Pipin	male	2008	4	6	Yes	12	Baseline	16	71	29	S- avoidance 1																	S- avoidance 1	0	0	0	0	0	0	0	1	0	0	0	0	0	0	0	0
Pipin	male	2008	4	6	Yes	12	Test 1	1	111	29																		S- avoidance 1
Pipin	male	2008	4	6	Yes	12	Test 2	1	71	170																		S- avoidance 1
Pipin	male	2008	4	6	Yes	12	Test 3	0	111	166																		S- avoidance 1
Pipin	male	2008	4	6	Yes	12	Test 4	0	162	170																		S- avoidance 1
Pipin	male	2008	4	6	Yes	13	Baseline	16	71	29	S+1 avoidance & novelty preference																	S+1 avoidance & novelty preference	0	0	0	0	0	0	0	0	0	0	0	0	0	0	1	0
Pipin	male	2008	4	6	Yes	13	Test 1	0	129	29																		S+1 avoidance & novelty preference
Pipin	male	2008	4	6	Yes	13	Test 2	0	71	148																		S+1 avoidance & novelty preference
Pipin	male	2008	4	6	Yes	13	Test 3	0	129	190																		S+1 avoidance & novelty preference
Pipin	male	2008	4	6	Yes	13	Test 4	1	156	148																		S+1 avoidance & novelty preference
Pipin	male	2008	4	6	Yes	14	Baseline	16	71	29	Inference by exclusion																	Inference by exclusion	1	0	0	0	0	0	0	0	0	0	0	0	0	0	0	0
Pipin	male	2008	4	6	Yes	14	Test 1	1	181	29																		Inference by exclusion
Pipin	male	2008	4	6	Yes	14	Test 2	1	71	120																		Inference by exclusion
Pipin	male	2008	4	6	Yes	14	Test 3	1	181	141																		Inference by exclusion
Pipin	male	2008	4	6	Yes	14	Test 4	1	172	120																		Inference by exclusion
Pipin	male	2008	4	6	Yes	15	Baseline	16	71	29	Inference by exclusion																	Inference by exclusion	1	0	0	0	0	0	0	0	0	0	0	0	0	0	0	0
Pipin	male	2008	4	6	Yes	15	Test 1	1	155	29																		Inference by exclusion
Pipin	male	2008	4	6	Yes	15	Test 2	1	71	161																		Inference by exclusion
Pipin	male	2008	4	6	Yes	15	Test 3	1	155	116																		Inference by exclusion
Pipin	male	2008	4	6	Yes	15	Test 4	1	177	161																		Inference by exclusion
Pipin	male	2008	4	6	Yes	16	Baseline	15	71	29	S-2 preference																	S-2 preference	0	0	0	0	0	0	0	0	0	0	1	0	0	0	0	0
Pipin	male	2008	4	6	Yes	16	Test 1	1	163	29																		S-2 preference
Pipin	male	2008	4	6	Yes	16	Test 2	1	71	139																		S-2 preference
Pipin	male	2008	4	6	Yes	16	Test 3	0	163	159																		S-2 preference
Pipin	male	2008	4	6	Yes	16	Test 4	1	134	139																		S-2 preference
Pipin	male	2008	4	6	Yes	17	Baseline	16	71	29	Novelty aversion																	Novelty aversion	0	0	0	0	0	1	0	0	0	0	0	0	0	0	0	0
Pipin	male	2008	4	6	Yes	17	Test 1	0	157	29																		Novelty aversion
Pipin	male	2008	4	6	Yes	17	Test 2	1	71	168																		Novelty aversion
Pipin	male	2008	4	6	Yes	17	Test 3	1	157	180																		Novelty aversion
Pipin	male	2008	4	6	Yes	17	Test 4	0	131	168																		Novelty aversion
Pipin	male	2008	4	6	Yes	18	Baseline	16	71	29	Novelty rule abolishment/reversal 2																	Novelty rule abolishment/reversal 2	0	0	0	0	1	0	0	0	0	0	0	0	0	0	0	0
Pipin	male	2008	4	6	Yes	18	Test 1	0	158	29																		Novelty rule abolishment/reversal 2
Pipin	male	2008	4	6	Yes	18	Test 2	1	71	143																		Novelty rule abolishment/reversal 2
Pipin	male	2008	4	6	Yes	18	Test 3	1	158	171																		Novelty rule abolishment/reversal 2
Pipin	male	2008	4	6	Yes	18	Test 4	1	184	143																		Novelty rule abolishment/reversal 2
Pipin	male	2008	4	6	Yes	19	Baseline	15	71	29	One trial learning 1																	One trial learning 1	0	1	0	0	0	0	0	0	0	0	0	0	0	0	0	0
Pipin	male	2008	4	6	Yes	19	Test 1	1	152	29																		One trial learning 1
Pipin	male	2008	4	6	Yes	19	Test 2	1	71	164																		One trial learning 1
Pipin	male	2008	4	6	Yes	19	Test 3	1	152	179																		One trial learning 1
Pipin	male	2008	4	6	Yes	19	Test 4	0	117	164																		One trial learning 1
Pipin	male	2008	4	6	Yes	20	Baseline	14	71	29	S- avoidance 1																	S- avoidance 1	0	0	0	0	0	0	0	1	0	0	0	0	0	0	0	0
Pipin	male	2008	4	6	Yes	20	Test 1	1	118	29																		S- avoidance 1
Pipin	male	2008	4	6	Yes	20	Test 2	1	71	132																		S- avoidance 1
Pipin	male	2008	4	6	Yes	20	Test 3	0	118	140																		S- avoidance 1
Pipin	male	2008	4	6	Yes	20	Test 4	0	154	132																		S- avoidance 1
Pipin	male	2008	4	6	Yes	21	Baseline	16	71	29	One trial learning 2																	One trial learning 2	0	0	1	0	0	0	0	0	0	0	0	0	0	0	0	0
Pipin	male	2008	4	6	Yes	21	Test 1	1	145	29																		One trial learning 2
Pipin	male	2008	4	6	Yes	21	Test 2	0	71	144																		One trial learning 2
Pipin	male	2008	4	6	Yes	21	Test 3	1	145	165																		One trial learning 2
Pipin	male	2008	4	6	Yes	21	Test 4	1	183	144																		One trial learning 2
Pipin	male	2008	4	6	Yes	22	Baseline	15	71	29	S-1 preference																	S-1 preference	0	0	0	0	0	0	0	0	0	1	0	0	0	0	0	0
Pipin	male	2008	4	6	Yes	22	Test 1	1	176	29																		S-1 preference
Pipin	male	2008	4	6	Yes	22	Test 2	0	71	135																		S-1 preference
Pipin	male	2008	4	6	Yes	22	Test 3	1	176	142																		S-1 preference
Pipin	male	2008	4	6	Yes	22	Test 4	0	127	135																		S-1 preference
Pipin	male	2008	4	6	Yes	23	Baseline	15	71	29	Inference by exclusion																	Inference by exclusion	1	0	0	0	0	0	0	0	0	0	0	0	0	0	0	0
Pipin	male	2008	4	6	Yes	23	Test 1	1	175	29																		Inference by exclusion
Pipin	male	2008	4	6	Yes	23	Test 2	1	71	137																		Inference by exclusion
Pipin	male	2008	4	6	Yes	23	Test 3	1	175	188																		Inference by exclusion
Pipin	male	2008	4	6	Yes	23	Test 4	1	128	137																		Inference by exclusion
Pipin	male	2008	4	6	Yes	24	Baseline	16	71	29	S-2 preference																	S-2 preference	0	0	0	0	0	0	0	0	0	0	1	0	0	0	0	0
Pipin	male	2008	4	6	Yes	24	Test 1	1	185	29																		S-2 preference
Pipin	male	2008	4	6	Yes	24	Test 2	1	71	182																		S-2 preference
Pipin	male	2008	4	6	Yes	24	Test 3	0	185	122																		S-2 preference
Pipin	male	2008	4	6	Yes	24	Test 4	1	114	182																		S-2 preference
Pipin	male	2008	4	6	Yes	25	Baseline	16	71	29	Inference by exclusion																	Inference by exclusion	1	0	0	0	0	0	0	0	0	0	0	0	0	0	0	0
Pipin	male	2008	4	6	Yes	25	Test 1	1	186	29																		Inference by exclusion
Pipin	male	2008	4	6	Yes	25	Test 2	1	71	138																		Inference by exclusion
Pipin	male	2008	4	6	Yes	25	Test 3	1	186	121																		Inference by exclusion
Pipin	male	2008	4	6	Yes	25	Test 4	1	151	138		6	6	1	0	2	1	0	3	0	1	2	0	1	0	2	0	Inference by exclusion

## Sheet: Detailed  pattern frequency
Species	Individual	Sex	Hatched	Sessions to Criterion 1	Sessions to Criterion 2	Response Strategy	Incidents	Corrected probability	Probabillity of random occurance
Goffins	Doolittle	male	2011	6	6	Inference by exclusion	7	0.0625	0.000656314
Goffins	Doolittle	male	2011	6	6	One trial learning 1	2	0.0625	0.468809
Goffins	Doolittle	male	2011	6	6	One trial learning 2	0	0.0625	NA
Goffins	Doolittle	male	2011	6	6	Novelty rule abolishment/reversal 1	0	0.0625	NA
Goffins	Doolittle	male	2011	6	6	Novelty rule abolishment/reversal 2	2	0.0625	0.468809
Goffins	Doolittle	male	2011	6	6	Novelty aversion	2	0.0625	0.468809
Goffins	Doolittle	male	2011	6	6	Novelty preference	1	0.0625	0.800803
Goffins	Doolittle	male	2011	6	6	S- avoidance 1	1	0.0625	0.800803
Goffins	Doolittle	male	2011	6	6	S- avoidance 2	1	0.0625	0.800803
Goffins	Doolittle	male	2011	6	6	S-1 preference	1	0.0625	0.800803
Goffins	Doolittle	male	2011	6	6	S-2 preference	6	0.0625	0.0037534
Goffins	Doolittle	male	2011	6	6	S+1 avoidance	2	0.0625	0.468809
Goffins	Doolittle	male	2011	6	6	S+1 avoidance & novelty aversion	0	0.0625	NA
Goffins	Doolittle	male	2011	6	6	Novelty aversion & S-1 preference	0	0.0625	NA
Goffins	Doolittle	male	2011	6	6	S+1 avoidance & novelty preference	0	0.0625	NA
Goffins	Doolittle	male	2011	6	6	Bad day	0	0.0625	NA
Goffins	Figaro	male	2007	5	2	Inference by exclusion	6	0.0625	0.0037534
Goffins	Figaro	male	2007	5	2	One trial learning 1	7	0.0625	0.000656314
Goffins	Figaro	male	2007	5	2	One trial learning 2	1	0.0625	0.800803
Goffins	Figaro	male	2007	5	2	Novelty rule abolishment/reversal 1	0	0.0625	NA
Goffins	Figaro	male	2007	5	2	Novelty rule abolishment/reversal 2	0	0.0625	NA
Goffins	Figaro	male	2007	5	2	Novelty aversion	0	0.0625	NA
Goffins	Figaro	male	2007	5	2	Novelty preference	3	0.0625	0.203214
Goffins	Figaro	male	2007	5	2	S- avoidance 1	2	0.0625	0.468809
Goffins	Figaro	male	2007	5	2	S- avoidance 2	2	0.0625	0.468809
Goffins	Figaro	male	2007	5	2	S-1 preference	2	0.0625	0.468809
Goffins	Figaro	male	2007	5	2	S-2 preference	0	0.0625	NA
Goffins	Figaro	male	2007	5	2	S+1 avoidance	0	0.0625	NA
Goffins	Figaro	male	2007	5	2	S+1 avoidance & novelty aversion	2	0.0625	0.468809
Goffins	Figaro	male	2007	5	2	Novelty aversion & S-1 preference	0	0.0625	NA
Goffins	Figaro	male	2007	5	2	S+1 avoidance & novelty preference	0	0.0625	NA
Goffins	Figaro	male	2007	5	2	Bad day	0	0.0625	NA
Goffins	Fini	female	2007	14	17	Inference by exclusion	3	0.0625	0.203214
Goffins	Fini	female	2007	14	17	One trial learning 1	4	0.0625	0.0674648
Goffins	Fini	female	2007	14	17	One trial learning 2	2	0.0625	0.468809
Goffins	Fini	female	2007	14	17	Novelty rule abolishment/reversal 1	1	0.0625	0.800803
Goffins	Fini	female	2007	14	17	Novelty rule abolishment/reversal 2	2	0.0625	0.468809
Goffins	Fini	female	2007	14	17	Novelty aversion	0	0.0625	NA
Goffins	Fini	female	2007	14	17	Novelty preference	1	0.0625	0.800803
Goffins	Fini	female	2007	14	17	S- avoidance 1	1	0.0625	0.800803
Goffins	Fini	female	2007	14	17	S- avoidance 2	1	0.0625	0.800803
Goffins	Fini	female	2007	14	17	S-1 preference	3	0.0625	0.203214
Goffins	Fini	female	2007	14	17	S-2 preference	6	0.0625	0.0037534
Goffins	Fini	female	2007	14	17	S+1 avoidance	0	0.0625	NA
Goffins	Fini	female	2007	14	17	S+1 avoidance & novelty aversion	1	0.0625	0.800803
Goffins	Fini	female	2007	14	17	Novelty aversion & S-1 preference	0	0.0625	NA
Goffins	Fini	female	2007	14	17	S+1 avoidance & novelty preference	0	0.0625	NA
Goffins	Fini	female	2007	14	17	Bad day	0	0.0625	NA
Goffins	Heidi	female	2010	2	4	Inference by exclusion	5	0.0625	0.0176903
Goffins	Heidi	female	2010	2	4	One trial learning 1	2	0.0625	0.468809
Goffins	Heidi	female	2010	2	4	One trial learning 2	1	0.0625	0.800803
Goffins	Heidi	female	2010	2	4	Novelty rule abolishment/reversal 1	0	0.0625	NA
Goffins	Heidi	female	2010	2	4	Novelty rule abolishment/reversal 2	0	0.0625	NA
Goffins	Heidi	female	2010	2	4	Novelty aversion	2	0.0625	0.468809
Goffins	Heidi	female	2010	2	4	Novelty preference	0	0.0625	NA
Goffins	Heidi	female	2010	2	4	S- avoidance 1	4	0.0625	0.0674648
Goffins	Heidi	female	2010	2	4	S- avoidance 2	0	0.0625	NA
Goffins	Heidi	female	2010	2	4	S-1 preference	0	0.0625	NA
Goffins	Heidi	female	2010	2	4	S-2 preference	4	0.0625	0.0674648
Goffins	Heidi	female	2010	2	4	S+1 avoidance	4	0.0625	0.0674648
Goffins	Heidi	female	2010	2	4	S+1 avoidance & novelty aversion	3	0.0625	0.203214
Goffins	Heidi	female	2010	2	4	Novelty aversion & S-1 preference	0	0.0625	NA
Goffins	Heidi	female	2010	2	4	S+1 avoidance & novelty preference	0	0.0625	NA
Goffins	Heidi	female	2010	2	4	Bad day	0	0.0625	NA
Goffins	Kiwi	male	2010	4	4	Inference by exclusion	5	0.0625	0.0176903
Goffins	Kiwi	male	2010	4	4	One trial learning 1	3	0.0625	0.203214
Goffins	Kiwi	male	2010	4	4	One trial learning 2	1	0.0625	0.800803
Goffins	Kiwi	male	2010	4	4	Novelty rule abolishment/reversal 1	0	0.0625	NA
Goffins	Kiwi	male	2010	4	4	Novelty rule abolishment/reversal 2	4	0.0625	0.0674648
Goffins	Kiwi	male	2010	4	4	Novelty aversion	0	0.0625	NA
Goffins	Kiwi	male	2010	4	4	Novelty preference	0	0.0625	NA
Goffins	Kiwi	male	2010	4	4	S- avoidance 1	1	0.0625	0.800803
Goffins	Kiwi	male	2010	4	4	S- avoidance 2	0	0.0625	NA
Goffins	Kiwi	male	2010	4	4	S-1 preference	0	0.0625	NA
Goffins	Kiwi	male	2010	4	4	S-2 preference	3	0.0625	0.203214
Goffins	Kiwi	male	2010	4	4	S+1 avoidance	2	0.0625	0.468809
Goffins	Kiwi	male	2010	4	4	S+1 avoidance & novelty aversion	2	0.0625	0.468809
Goffins	Kiwi	male	2010	4	4	Novelty aversion & S-1 preference	1	0.0625	0.800803
Goffins	Kiwi	male	2010	4	4	S+1 avoidance & novelty preference	2	0.0625	0.468809
Goffins	Kiwi	male	2010	4	4	Bad day	1	0.0625	0.800803
Goffins	Konrad	male	2010	6	11	Inference by exclusion	6	0.0625	0.0037534
Goffins	Konrad	male	2010	6	11	One trial learning 1	5	0.0625	0.0176903
Goffins	Konrad	male	2010	6	11	One trial learning 2	1	0.0625	0.800803
Goffins	Konrad	male	2010	6	11	Novelty rule abolishment/reversal 1	0	0.0625	NA
Goffins	Konrad	male	2010	6	11	Novelty rule abolishment/reversal 2	0	0.0625	NA
Goffins	Konrad	male	2010	6	11	Novelty aversion	0	0.0625	NA
Goffins	Konrad	male	2010	6	11	Novelty preference	1	0.0625	0.800803
Goffins	Konrad	male	2010	6	11	S- avoidance 1	5	0.0625	0.0176903
Goffins	Konrad	male	2010	6	11	S- avoidance 2	0	0.0625	NA
Goffins	Konrad	male	2010	6	11	S-1 preference	1	0.0625	0.800803
Goffins	Konrad	male	2010	6	11	S-2 preference	4	0.0625	0.0674648
Goffins	Konrad	male	2010	6	11	S+1 avoidance	2	0.0625	0.468809
Goffins	Konrad	male	2010	6	11	S+1 avoidance & novelty aversion	0	0.0625	NA
Goffins	Konrad	male	2010	6	11	Novelty aversion & S-1 preference	0	0.0625	NA
Goffins	Konrad	male	2010	6	11	S+1 avoidance & novelty preference	0	0.0625	NA
Goffins	Konrad	male	2010	6	11	Bad day	0	0.0625	NA
Goffins	Mayday	female	2011	8	3	Inference by exclusion	2	0.0625	0.468809
Goffins	Mayday	female	2011	8	3	One trial learning 1	4	0.0625	0.0674648
Goffins	Mayday	female	2011	8	3	One trial learning 2	2	0.0625	0.468809
Goffins	Mayday	female	2011	8	3	Novelty rule abolishment/reversal 1	0	0.0625	NA
Goffins	Mayday	female	2011	8	3	Novelty rule abolishment/reversal 2	0	0.0625	NA
Goffins	Mayday	female	2011	8	3	Novelty aversion	0	0.0625	NA
Goffins	Mayday	female	2011	8	3	Novelty preference	2	0.0625	0.468809
Goffins	Mayday	female	2011	8	3	S- avoidance 1	3	0.0625	0.203214
Goffins	Mayday	female	2011	8	3	S- avoidance 2	3	0.0625	0.203214
Goffins	Mayday	female	2011	8	3	S-1 preference	2	0.0625	0.468809
Goffins	Mayday	female	2011	8	3	S-2 preference	5	0.0625	0.0176903
Goffins	Mayday	female	2011	8	3	S+1 avoidance	0	0.0625	NA
Goffins	Mayday	female	2011	8	3	S+1 avoidance & novelty aversion	0	0.0625	NA
Goffins	Mayday	female	2011	8	3	Novelty aversion & S-1 preference	1	0.0625	0.800803
Goffins	Mayday	female	2011	8	3	S+1 avoidance & novelty preference	1	0.0625	0.800803
Goffins	Mayday	female	2011	8	3	Bad day	0	0.0625	NA
Goffins	Moneypenny	female	2010	3	3	Inference by exclusion	7	0.0625	0.000656314
Goffins	Moneypenny	female	2010	3	3	One trial learning 1	4	0.0625	0.0674648
Goffins	Moneypenny	female	2010	3	3	One trial learning 2	1	0.0625	0.800803
Goffins	Moneypenny	female	2010	3	3	Novelty rule abolishment/reversal 1	0	0.0625	NA
Goffins	Moneypenny	female	2010	3	3	Novelty rule abolishment/reversal 2	0	0.0625	NA
Goffins	Moneypenny	female	2010	3	3	Novelty aversion	1	0.0625	0.800803
Goffins	Moneypenny	female	2010	3	3	Novelty preference	0	0.0625	NA
Goffins	Moneypenny	female	2010	3	3	S- avoidance 1	3	0.0625	0.203214
Goffins	Moneypenny	female	2010	3	3	S- avoidance 2	4	0.0625	0.0674648
Goffins	Moneypenny	female	2010	3	3	S-1 preference	1	0.0625	0.800803
Goffins	Moneypenny	female	2010	3	3	S-2 preference	1	0.0625	0.800803
Goffins	Moneypenny	female	2010	3	3	S+1 avoidance	1	0.0625	0.800803
Goffins	Moneypenny	female	2010	3	3	S+1 avoidance & novelty aversion	1	0.0625	0.800803
Goffins	Moneypenny	female	2010	3	3	Novelty aversion & S-1 preference	1	0.0625	0.800803
Goffins	Moneypenny	female	2010	3	3	S+1 avoidance & novelty preference	0	0.0625	NA
Goffins	Moneypenny	female	2010	3	3	Bad day	0	0.0625	NA
Goffins	Muki	male	2011	4	12	Inference by exclusion	5	0.0625	0.0176903
Goffins	Muki	male	2011	4	12	One trial learning 1	3	0.0625	0.203214
Goffins	Muki	male	2011	4	12	One trial learning 2	1	0.0625	0.800803
Goffins	Muki	male	2011	4	12	Novelty rule abolishment/reversal 1	1	0.0625	0.800803
Goffins	Muki	male	2011	4	12	Novelty rule abolishment/reversal 2	1	0.0625	0.800803
Goffins	Muki	male	2011	4	12	Novelty aversion	1	0.0625	0.800803
Goffins	Muki	male	2011	4	12	Novelty preference	0	0.0625	NA
Goffins	Muki	male	2011	4	12	S- avoidance 1	3	0.0625	0.203214
Goffins	Muki	male	2011	4	12	S- avoidance 2	0	0.0625	NA
Goffins	Muki	male	2011	4	12	S-1 preference	1	0.0625	0.800803
Goffins	Muki	male	2011	4	12	S-2 preference	7	0.0625	0.000656314
Goffins	Muki	male	2011	4	12	S+1 avoidance	1	0.0625	0.800803
Goffins	Muki	male	2011	4	12	S+1 avoidance & novelty aversion	1	0.0625	0.800803
Goffins	Muki	male	2011	4	12	Novelty aversion & S-1 preference	0	0.0625	NA
Goffins	Muki	male	2011	4	12	S+1 avoidance & novelty preference	0	0.0625	NA
Goffins	Muki	male	2011	4	12	Bad day	0	0.0625	NA
Goffins	Muppet	male	2010	7	12	Inference by exclusion	3	0.0625	0.203214
Goffins	Muppet	male	2010	7	12	One trial learning 1	1	0.0625	0.800803
Goffins	Muppet	male	2010	7	12	One trial learning 2	1	0.0625	0.800803
Goffins	Muppet	male	2010	7	12	Novelty rule abolishment/reversal 1	1	0.0625	0.800803
Goffins	Muppet	male	2010	7	12	Novelty rule abolishment/reversal 2	3	0.0625	0.203214
Goffins	Muppet	male	2010	7	12	Novelty aversion	2	0.0625	0.468809
Goffins	Muppet	male	2010	7	12	Novelty preference	1	0.0625	0.800803
Goffins	Muppet	male	2010	7	12	S- avoidance 1	3	0.0625	0.203214
Goffins	Muppet	male	2010	7	12	S- avoidance 2	0	0.0625	NA
Goffins	Muppet	male	2010	7	12	S-1 preference	0	0.0625	NA
Goffins	Muppet	male	2010	7	12	S-2 preference	4	0.0625	0.0674648
Goffins	Muppet	male	2010	7	12	S+1 avoidance	3	0.0625	0.203214
Goffins	Muppet	male	2010	7	12	S+1 avoidance & novelty aversion	3	0.0625	0.203214
Goffins	Muppet	male	2010	7	12	Novelty aversion & S-1 preference	0	0.0625	NA
Goffins	Muppet	male	2010	7	12	S+1 avoidance & novelty preference	0	0.0625	NA
Goffins	Muppet	male	2010	7	12	Bad day	0	0.0625	NA
Goffins	Olympia	female	2010	5	7	Inference by exclusion	4	0.0625	0.0674648
Goffins	Olympia	female	2010	5	7	One trial learning 1	10	0.0625	1.24035e-06
Goffins	Olympia	female	2010	5	7	One trial learning 2	0	0.0625	NA
Goffins	Olympia	female	2010	5	7	Novelty rule abolishment/reversal 1	1	0.0625	0.800803
Goffins	Olympia	female	2010	5	7	Novelty rule abolishment/reversal 2	0	0.0625	NA
Goffins	Olympia	female	2010	5	7	Novelty aversion	2	0.0625	0.468809
Goffins	Olympia	female	2010	5	7	Novelty preference	0	0.0625	NA
Goffins	Olympia	female	2010	5	7	S- avoidance 1	3	0.0625	0.203214
Goffins	Olympia	female	2010	5	7	S- avoidance 2	0	0.0625	NA
Goffins	Olympia	female	2010	5	7	S-1 preference	2	0.0625	0.468809
Goffins	Olympia	female	2010	5	7	S-2 preference	1	0.0625	0.800803
Goffins	Olympia	female	2010	5	7	S+1 avoidance	1	0.0625	0.800803
Goffins	Olympia	female	2010	5	7	S+1 avoidance & novelty aversion	1	0.0625	0.800803
Goffins	Olympia	female	2010	5	7	Novelty aversion & S-1 preference	0	0.0625	NA
Goffins	Olympia	female	2010	5	7	S+1 avoidance & novelty preference	0	0.0625	NA
Goffins	Olympia	female	2010	5	7	Bad day	0	0.0625	NA
Goffins	Pipin	male	2008	4	6	Inference by exclusion	6	0.0625	0.0037534
Goffins	Pipin	male	2008	4	6	One trial learning 1	6	0.0625	0.0037534
Goffins	Pipin	male	2008	4	6	One trial learning 2	1	0.0625	0.800803
Goffins	Pipin	male	2008	4	6	Novelty rule abolishment/reversal 1	0	0.0625	NA
Goffins	Pipin	male	2008	4	6	Novelty rule abolishment/reversal 2	2	0.0625	0.468809
Goffins	Pipin	male	2008	4	6	Novelty aversion	1	0.0625	0.800803
Goffins	Pipin	male	2008	4	6	Novelty preference	0	0.0625	NA
Goffins	Pipin	male	2008	4	6	S- avoidance 1	3	0.0625	0.203214
Goffins	Pipin	male	2008	4	6	S- avoidance 2	0	0.0625	NA
Goffins	Pipin	male	2008	4	6	S-1 preference	1	0.0625	0.800803
Goffins	Pipin	male	2008	4	6	S-2 preference	2	0.0625	0.468809
Goffins	Pipin	male	2008	4	6	S+1 avoidance	0	0.0625	NA
Goffins	Pipin	male	2008	4	6	S+1 avoidance & novelty aversion	1	0.0625	0.800803
Goffins	Pipin	male	2008	4	6	Novelty aversion & S-1 preference	0	0.0625	NA
Goffins	Pipin	male	2008	4	6	S+1 avoidance & novelty preference	2	0.0625	0.468809
Goffins	Pipin	male	2008	4	6	Bad day	0	0.0625	NA
